# Supplementary material for: Factors influencing customer satisfaction and loyalty towards urban railway services in Hanoi: Mediating role of perceived value
Source: PLoS One. 2026 Jan 8;21(1):e0340760. doi: 10.1371/journal.pone.0340760 (PMC12782400; doi:10.1371/journal.pone.0340760)
Supplement: S1 File — (CSV) [file pone.0340760.s001.csv]

Gender	Education	Marry	Age	TA1	TA2	TA3	TA4	TA5	TA6	REL1	REL2	REL3	REL4	REL5	RES1	RES2	RES3	RES4	AS1	AS2	AS3	EM1	EM2	EM3	EM4	SS1	SS2	SS3	FP1	FP2	FP3	FP4	EV1	EV2	EV3	FA1	FA2	FA3	CL1	CL2	CL3	CL4	CS1	CS2	CS3	CS4	CS5
0	1	0	1	4	4	4	4	4	4	4	4	4	4	4	4	4	4	4	4	4	4	4	4	4	4	4	4	4	4	4	4	4	4	4	4	4	4	4	4	4	4	4	4	4	4	4	4
0	2	2	0	5	5	5	5	5	5	5	5	5	5	5	5	5	5	5	5	5	5	4	4	4	4	4	4	4	4	4	4	4	5	5	5	5	5	5	5	5	5	5	4	4	4	4	4
0	2	2	0	4	4	4	4	4	4	4	4	4	4	4	4	4	4	4	4	4	4	4	4	4	4	4	4	4	4	4	4	4	4	4	4	4	4	4	4	4	4	4	4	4	4	4	4
1	2	1	1	4	4	4	4	4	4	4	4	4	4	4	4	4	4	4	4	4	4	4	4	4	4	4	4	4	4	4	4	4	4	4	4	4	4	4	4	4	4	4	4	4	4	4	4
0	2	1	1	5	5	5	5	5	5	5	5	5	5	5	5	5	5	5	5	5	5	5	5	5	5	5	5	5	5	5	5	5	5	5	5	5	5	5	5	5	5	5	5	5	5	5	5
0	2	0	2	4	4	4	4	4	4	4	4	4	4	4	4	4	4	4	4	4	4	4	4	4	4	4	4	4	4	4	4	4	4	4	4	4	4	4	4	4	4	4	4	4	4	4	4
1	2	2	1	5	5	5	5	5	5	5	5	5	5	5	5	5	5	5	5	5	5	4	4	4	4	5	5	5	5	5	5	5	5	5	5	5	5	5	5	5	5	5	5	5	5	5	5
0	2	0	2	5	5	5	5	5	5	4	4	4	4	4	4	4	4	4	4	4	4	4	4	4	4	5	5	5	4	4	4	4	4	4	4	4	4	4	4	4	4	4	4	4	4	4	4
0	2	2	0	4	4	4	4	4	4	4	4	4	4	4	4	4	4	4	4	4	4	4	4	4	4	4	4	4	5	5	5	5	5	5	5	5	5	5	3	3	4	4	4	4	4	4	4
1	2	1	1	4	5	5	5	5	5	4	4	4	4	4	4	4	4	4	4	4	4	5	5	5	5	4	4	4	4	5	4	4	4	4	4	4	4	4	4	4	4	4	5	5	5	5	5
1	2	1	3	4	4	4	4	4	4	4	4	4	4	4	4	4	4	4	4	4	4	4	5	4	5	3	4	5	2	2	3	4	1	2	3	3	4	5	3	1	3	5	1	3	2	4	3
1	2	2	3	4	5	5	5	5	5	5	5	5	5	5	5	5	5	5	5	5	5	5	5	5	5	5	5	5	5	5	5	5	5	5	5	5	5	5	5	5	5	5	5	5	5	5	5
1	2	0	1	4	4	4	4	4	4	4	4	4	4	4	4	4	4	4	4	4	4	5	5	5	5	4	4	4	5	5	5	5	5	5	5	5	5	5	5	5	5	5	5	5	5	5	5
0	2	0	2	4	4	4	4	4	4	5	5	5	5	5	5	5	5	5	5	5	5	4	4	4	4	4	4	4	5	5	5	5	4	4	4	5	5	5	4	4	4	4	5	5	5	5	5
1	2	2	1	5	5	5	5	5	5	5	5	5	5	5	5	5	5	5	5	5	5	4	4	4	4	5	5	5	5	5	5	5	5	5	5	5	5	5	5	5	5	5	5	5	5	5	5
0	2	1	3	4	5	3	5	5	2	4	4	4	4	5	4	4	4	5	4	4	4	4	4	4	4	4	4	5	4	5	4	4	5	5	5	4	4	4	1	2	3	4	1	2	3	4	5
1	2	2	0	4	4	4	4	5	3	4	5	5	4	5	4	3	5	4	4	3	5	4	4	4	3	3	4	5	4	4	4	4	4	4	3	5	3	5	5	5	5	5	4	4	4	4	5
0	2	0	2	5	5	5	5	4	4	4	4	4	4	4	4	4	4	4	5	5	5	4	4	4	4	5	5	5	4	4	4	4	5	5	5	4	4	4	4	4	4	4	5	5	5	5	5
0	2	0	1	4	4	4	4	4	4	4	4	4	4	4	4	4	4	4	4	4	4	3	3	3	3	3	3	3	3	3	3	3	3	3	3	3	3	3	3	3	3	3	3	3	3	3	3
1	2	1	0	4	4	4	4	4	4	4	4	4	4	4	4	4	4	4	4	4	4	3	3	3	3	3	3	3	3	3	3	3	3	3	3	3	3	3	3	3	3	3	3	3	3	3	3
0	2	1	0	2	3	3	3	3	3	3	3	3	3	3	3	3	3	3	4	4	4	3	3	3	3	3	3	3	3	3	3	3	4	3	4	4	3	3	3	3	3	3	3	3	4	3	3
1	2	2	1	3	3	3	3	4	3	4	4	4	4	3	3	4	3	4	3	3	4	3	3	3	3	3	3	3	3	3	3	3	3	3	4	5	3	3	4	3	3	3	3	3	4	3	2
0	2	0	1	3	3	3	2	3	2	3	3	3	3	3	3	4	3	3	3	3	3	3	2	3	3	2	3	2	3	3	2	3	3	3	3	4	4	4	2	3	3	3	3	4	4	3	3
1	1	2	0	3	4	4	3	4	1	4	4	4	4	4	4	4	4	4	4	4	4	3	3	4	4	4	4	4	3	3	3	4	4	4	4	3	3	3	4	4	4	4	4	4	4	4	4
1	2	1	1	3	5	5	3	3	1	3	3	3	4	3	4	4	4	4	4	4	4	4	3	3	4	4	4	4	3	3	3	3	4	4	4	3	3	4	4	4	4	4	4	4	4	4	2
1	2	2	1	3	4	4	4	4	1	3	3	3	4	3	4	4	4	4	4	4	5	4	3	4	4	4	4	4	4	3	3	3	4	4	3	4	3	3	4	4	4	4	4	4	3	4	2
0	2	0	1	4	4	4	4	4	4	4	4	4	4	4	4	4	4	4	4	4	4	3	3	3	3	3	3	3	4	4	4	4	4	4	4	4	4	3	3	3	3	3	3	3	3	3	3
1	2	1	0	4	4	4	4	4	4	4	4	4	4	4	4	4	4	4	4	4	4	3	3	3	3	3	3	3	4	4	4	4	4	4	4	4	4	4	3	3	3	3	3	3	3	3	3
1	2	1	1	4	4	5	5	5	5	5	5	5	5	5	4	4	5	5	4	4	4	4	4	4	5	4	5	5	5	5	5	5	4	5	5	5	5	4	4	4	4	4	4	4	4	4	4
1	1	0	1	4	5	5	5	5	5	5	4	4	4	5	4	4	4	5	4	4	4	3	4	5	4	4	4	4	4	5	5	5	4	5	4	4	4	4	4	4	4	4	4	4	4	4	4
0	2	2	1	4	4	5	5	5	5	4	4	4	4	4	5	5	4	4	4	4	4	3	3	3	3	4	4	4	4	5	5	5	4	4	4	5	5	5	4	4	4	4	4	4	4	4	5
0	2	0	2	5	5	5	5	5	5	5	5	5	5	5	5	5	5	5	4	4	4	4	4	4	4	4	4	4	4	4	4	4	5	5	5	5	5	5	4	4	4	4	4	4	4	4	4
1	1	2	0	3	3	5	5	5	5	4	4	5	5	4	4	4	4	4	4	4	4	3	4	4	4	4	4	4	5	4	4	4	4	4	4	5	5	5	4	5	4	5	5	5	5	5	5
0	1	2	1	3	3	3	5	5	5	4	5	5	4	5	4	5	4	4	5	5	5	4	4	5	5	5	5	5	5	5	5	5	5	5	5	5	4	5	5	5	5	5	5	5	5	5	5
1	1	2	0	5	5	5	5	5	5	5	4	4	4	4	5	5	5	5	5	4	5	4	5	5	5	5	5	4	4	4	5	5	5	5	5	5	5	5	5	5	5	5	5	5	5	5	5
0	2	0	1	5	5	5	4	4	4	5	4	5	4	4	5	5	5	5	5	4	5	4	5	5	5	5	5	5	4	5	5	3	5	5	5	4	4	5	4	5	4	4	5	5	5	5	5
1	2	2	0	4	5	5	5	5	5	4	4	5	4	4	5	5	5	5	5	4	5	4	4	5	5	4	5	5	5	5	5	4	5	5	5	5	5	5	5	5	5	5	5	5	4	5	4
0	1	2	1	3	3	3	3	3	3	3	3	3	3	3	3	3	3	3	3	3	3	3	3	3	3	4	4	4	5	5	5	5	4	4	4	3	3	3	4	4	4	4	3	3	3	3	3
0	0	2	0	5	5	5	5	5	5	5	5	5	5	5	5	5	5	5	5	5	5	5	5	5	5	5	5	5	5	5	5	5	5	5	5	5	5	5	5	5	5	5	5	5	5	5	5
1	2	1	1	5	5	5	5	5	5	5	5	5	5	5	5	5	5	5	5	5	5	5	5	5	5	5	5	5	5	5	5	5	5	5	5	5	5	5	5	5	5	5	5	5	5	5	5
0	0	2	0	5	5	5	5	5	5	5	5	5	5	5	5	5	5	5	5	5	5	5	5	5	5	5	5	5	5	5	5	5	5	5	5	5	5	5	5	5	5	5	5	5	5	5	5
1	2	0	1	5	5	5	5	5	5	5	5	5	5	5	5	5	5	5	5	5	5	5	5	5	5	5	5	5	5	5	5	5	5	5	5	5	5	5	5	5	5	5	5	5	5	5	5
1	2	2	0	5	5	5	5	5	5	5	5	5	5	5	5	5	5	5	5	5	5	5	5	5	5	5	5	5	5	5	5	5	5	5	5	5	5	5	5	5	5	5	5	5	5	5	5
0	1	1	1	5	5	5	5	5	5	5	5	5	5	5	5	5	5	5	5	5	5	5	5	5	5	5	5	5	5	5	5	5	5	5	5	5	5	5	5	5	5	5	5	5	5	5	5
0	2	2	0	5	5	5	5	5	5	5	5	5	5	5	5	5	5	5	5	5	5	5	5	5	5	5	5	5	5	5	5	5	5	5	5	5	5	5	5	5	5	5	5	5	5	5	5
0	0	1	1	4	4	4	4	4	4	5	5	5	5	5	5	5	5	5	5	5	5	5	5	5	5	5	5	5	5	5	5	5	5	5	5	5	5	5	5	5	5	5	5	5	5	5	5
0	0	2	0	5	5	5	5	5	5	5	5	5	5	5	5	5	5	5	5	5	5	5	5	5	5	5	5	5	4	4	4	4	4	4	4	5	5	5	4	4	4	4	5	5	5	5	5
0	1	2	2	5	5	5	5	5	5	5	5	5	5	5	5	5	5	5	5	5	5	5	5	5	5	5	5	5	5	5	5	5	5	5	5	5	5	5	5	5	5	5	5	5	5	5	5
0	1	1	1	5	5	5	5	5	5	4	5	3	5	3	4	4	4	4	3	3	3	4	5	4	4	4	4	4	4	4	4	4	3	3	3	5	5	5	4	4	4	4	4	4	4	4	4
0	2	2	1	3	3	3	3	3	3	3	3	3	3	3	3	3	3	3	3	3	3	4	4	4	4	4	4	4	4	4	4	4	4	4	4	4	4	4	4	4	4	4	4	4	4	4	4
0	2	2	0	4	4	4	4	4	4	4	3	3	3	4	4	4	4	4	4	4	5	5	4	4	5	4	3	4	4	4	4	5	4	5	4	5	1	5	4	4	4	4	4	4	5	4	5
1	2	2	1	4	4	4	4	4	4	4	4	4	3	4	4	4	4	4	4	4	4	4	4	4	4	4	4	4	4	4	4	4	4	4	4	4	4	4	4	4	4	4	4	4	4	4	4
0	2	0	1	5	5	5	5	5	5	5	5	5	5	5	5	5	5	5	5	5	5	5	5	5	5	4	4	4	4	4	4	4	5	5	5	5	5	5	5	5	5	5	5	5	5	5	5
0	1	1	1	3	4	4	3	3	3	3	4	4	4	4	4	5	3	4	4	4	5	3	4	4	4	4	4	4	4	5	4	5	4	3	3	3	3	3	4	5	4	5	4	4	4	4	4
1	2	0	1	4	5	5	5	5	5	4	4	5	5	5	4	4	4	4	5	4	4	3	4	4	4	4	3	3	4	3	3	3	4	3	3	4	4	4	4	4	4	4	5	5	5	4	4
1	1	2	0	4	4	5	5	5	5	4	5	4	5	4	5	5	5	5	4	4	4	3	3	3	4	5	5	5	4	5	4	5	4	4	4	3	3	3	3	4	5	4	4	4	5	5	5
0	1	0	2	5	5	5	5	5	5	5	5	5	5	5	4	4	4	4	5	5	5	5	5	5	5	4	4	4	4	4	4	4	5	5	5	5	5	5	5	5	5	5	5	5	5	5	5
1	2	1	1	3	5	5	5	5	5	4	4	4	4	5	5	4	5	4	4	4	4	3	3	3	3	4	4	3	4	3	5	3	4	4	4	5	4	5	4	4	5	4	4	5	4	5	4
0	1	1	1	5	5	5	5	5	5	4	4	4	4	4	3	3	3	3	3	3	3	5	5	5	5	4	4	4	3	3	3	3	4	4	4	5	5	5	5	5	5	5	5	5	5	5	5
0	2	1	4	4	4	4	4	4	4	4	4	4	4	4	4	4	4	4	4	4	4	4	4	4	4	4	4	4	4	4	4	4	4	4	4	4	4	4	4	4	4	4	4	4	4	4	4
0	2	0	1	5	5	5	5	5	5	5	5	5	5	5	5	5	5	5	5	5	5	5	5	5	5	5	5	5	5	5	5	5	5	5	5	5	5	5	5	5	5	5	5	5	5	5	5
1	2	1	1	4	5	5	5	5	5	4	5	4	4	5	4	5	4	5	4	5	4	4	5	4	5	5	5	4	4	4	4	4	5	4	4	4	4	4	5	5	4	5	4	4	5	4	5
1	2	2	2	5	5	5	5	5	5	5	5	5	5	5	5	5	5	5	5	5	5	5	5	5	5	5	5	5	5	5	5	5	5	5	5	5	5	5	5	5	5	5	5	5	5	5	5
1	2	2	0	3	3	3	3	4	4	5	4	4	3	4	4	3	3	4	4	4	4	5	4	4	4	3	3	3	4	3	4	4	3	3	3	4	4	4	4	3	5	3	4	4	5	4	3
0	2	2	1	5	5	5	5	5	5	5	5	5	5	5	5	5	5	5	5	5	5	4	4	4	4	4	4	4	4	4	4	4	5	5	5	5	5	5	5	5	5	5	5	5	5	5	5
1	2	2	0	4	4	4	4	4	4	4	4	4	4	4	4	4	4	4	4	4	4	5	5	4	4	4	4	4	4	4	4	4	5	5	5	5	5	5	4	4	4	4	5	5	5	5	5
1	2	0	2	3	3	4	4	4	4	4	4	4	4	4	4	4	4	4	4	4	4	4	4	4	4	4	4	4	4	4	4	4	4	4	4	4	4	4	4	4	4	4	4	4	4	4	4
0	0	2	0	4	4	4	4	4	4	4	4	4	4	4	4	4	4	4	5	5	5	5	5	5	5	4	4	4	5	5	5	5	5	5	5	5	5	5	4	4	4	4	5	5	5	5	5
1	2	2	1	5	4	4	4	4	4	4	4	4	4	4	5	5	5	5	5	5	5	5	4	4	5	4	4	4	5	5	5	5	5	5	5	5	5	5	5	5	5	5	5	5	5	5	5
1	0	2	0	5	5	5	5	5	5	5	5	5	5	5	5	5	5	5	5	5	5	5	5	5	5	5	5	5	5	5	5	5	5	5	5	4	5	3	1	1	5	5	5	5	4	5	5
1	2	2	0	5	5	5	5	5	5	5	5	5	5	5	5	5	5	5	5	5	5	5	5	5	5	5	5	5	5	5	5	5	5	5	5	5	5	5	4	4	4	4	5	5	5	5	5
0	2	0	4	5	5	5	5	5	5	4	4	4	4	4	4	4	4	4	5	5	5	4	4	4	4	4	4	4	5	5	5	5	5	5	5	4	4	4	4	4	4	4	4	4	4	4	4
1	2	0	2	4	4	4	4	4	4	4	4	4	4	4	4	4	4	4	4	4	4	4	4	4	4	4	4	4	4	4	4	4	4	4	4	5	5	5	5	5	5	5	4	4	4	4	4
0	0	2	0	5	5	5	5	5	5	4	4	4	4	4	5	5	5	5	5	5	5	5	5	5	5	5	5	5	5	5	5	5	5	5	5	3	3	3	5	5	5	5	5	5	5	5	5
1	0	2	0	5	5	4	5	5	5	5	4	4	3	3	4	3	4	5	4	4	4	4	4	4	4	4	4	4	4	4	4	4	4	4	4	5	5	5	5	5	5	5	5	5	5	5	5
1	0	0	2	4	4	4	4	4	4	5	5	5	5	5	5	5	4	5	4	4	4	4	4	4	4	5	5	5	4	4	4	4	4	4	4	5	5	5	5	5	5	5	5	5	5	5	5
0	0	0	4	4	4	4	4	4	4	5	5	5	5	5	4	4	4	4	4	4	4	5	5	5	5	5	5	5	5	5	5	5	4	4	4	5	5	5	4	4	4	4	4	4	4	4	4
0	2	0	2	5	5	5	5	5	5	5	5	5	5	5	5	5	5	5	5	5	5	1	2	3	4	5	4	3	5	5	5	5	5	5	5	5	5	5	5	5	5	5	5	5	5	5	5
0	2	2	0	3	3	3	5	5	2	5	5	5	5	5	5	5	5	5	5	5	5	5	5	5	5	5	5	5	5	5	5	5	5	5	5	5	5	5	5	5	5	5	5	5	5	5	5
0	2	1	1	1	1	1	1	1	1	1	1	1	1	1	1	1	1	1	1	1	1	1	1	1	1	1	1	1	1	1	1	1	1	1	1	1	1	1	1	1	1	1	1	1	1	1	1
1	2	2	1	5	5	5	5	5	5	5	5	5	5	5	5	5	5	5	5	5	5	5	5	5	5	5	5	5	5	5	5	5	5	5	5	5	5	5	5	5	5	5	5	5	5	5	5
1	2	2	0	5	5	5	5	5	5	4	5	5	4	5	5	5	5	5	5	5	5	4	4	5	5	4	4	5	5	5	5	5	5	4	4	5	3	4	5	5	5	4	5	5	5	5	5
0	0	2	0	5	5	5	5	5	5	5	5	5	5	5	4	4	5	5	5	5	5	4	4	4	4	5	4	4	4	4	4	4	4	5	5	4	4	4	4	4	4	5	5	5	5	5	5
0	1	2	0	5	5	5	5	5	5	5	5	5	5	5	5	5	5	5	5	5	5	4	4	4	4	5	5	5	4	4	4	4	5	5	5	5	5	5	5	5	5	5	5	5	5	5	5
0	2	0	1	5	5	5	5	5	5	5	5	5	5	5	5	5	5	5	5	5	5	5	5	5	5	5	5	5	5	5	5	5	4	4	4	5	5	5	5	5	5	5	5	5	5	5	5
1	0	2	0	5	5	5	5	5	5	5	5	5	5	5	5	5	5	5	5	5	5	5	5	5	5	5	5	5	5	5	5	5	5	5	5	5	5	5	5	5	5	5	5	5	5	5	5
0	0	2	1	5	5	5	5	5	5	5	5	5	5	5	5	5	5	5	5	5	5	5	5	5	5	5	5	5	5	5	5	5	5	5	5	5	5	5	5	5	5	5	5	5	5	5	5
1	2	2	0	4	4	4	5	4	3	5	5	5	4	5	5	5	4	5	4	5	5	5	4	5	5	5	4	5	4	4	4	4	4	4	5	4	4	4	4	4	4	4	4	4	4	5	5
0	2	2	1	5	5	5	5	5	5	5	5	5	5	5	5	5	5	5	5	5	5	5	5	5	5	5	5	5	5	5	5	5	5	5	5	5	5	5	5	5	5	5	5	5	5	5	5
0	1	0	1	5	5	5	5	5	5	5	5	5	5	5	5	5	5	5	5	5	5	5	5	5	5	5	5	5	5	5	5	5	5	5	5	5	5	5	5	5	5	5	5	5	5	5	5
0	2	0	1	5	5	5	5	5	5	5	5	5	5	5	5	5	5	5	5	5	5	5	5	5	5	5	5	5	5	5	5	5	5	5	5	5	5	5	5	5	5	5	5	5	5	5	5
0	0	2	0	5	5	5	5	5	5	5	5	5	5	5	4	4	5	5	5	5	5	4	4	4	4	5	4	4	4	4	4	4	4	5	5	4	4	4	4	4	4	4	5	5	5	5	5
0	1	2	0	5	5	5	5	5	5	5	5	5	5	5	5	5	5	5	5	5	5	4	4	4	4	5	5	5	4	4	4	4	5	5	5	5	5	5	5	5	5	5	5	5	5	5	5
1	2	0	1	5	5	5	5	5	5	5	5	5	5	5	5	5	5	5	5	5	5	5	5	5	5	5	5	5	5	5	5	5	4	4	4	5	5	5	5	5	5	5	5	5	5	5	5
1	2	2	0	5	5	5	5	5	5	5	5	5	5	5	5	5	5	5	5	5	5	5	5	5	5	5	5	5	5	5	5	5	5	5	5	5	5	5	5	5	5	5	5	5	5	5	5
0	1	2	0	5	5	5	5	5	5	5	5	5	5	5	5	5	5	5	5	5	5	5	5	5	5	5	5	5	5	5	5	5	5	5	5	5	5	5	5	5	5	5	5	5	5	5	5
1	2	1	0	5	5	5	5	5	5	5	5	5	5	5	5	5	5	5	5	5	5	5	5	5	5	5	5	5	5	5	5	5	5	5	5	5	5	5	4	5	5	5	5	5	5	5	5
0	1	2	1	5	5	5	5	5	5	5	5	5	5	5	5	5	5	5	5	5	5	5	5	5	5	5	5	5	5	5	5	5	5	5	5	5	5	5	5	5	5	5	5	5	5	5	5
1	1	1	1	5	5	5	5	5	5	5	5	5	5	5	5	5	5	5	5	5	5	5	5	5	5	5	5	5	5	5	5	5	5	5	5	5	5	5	5	5	5	5	5	5	5	5	5
0	1	1	1	5	5	5	5	5	5	5	5	5	5	5	5	5	5	5	5	5	5	5	5	5	5	5	5	5	5	5	5	5	5	5	5	5	5	5	5	5	5	5	5	5	5	5	5
0	2	2	0	5	5	5	5	5	5	5	5	5	5	5	5	5	5	5	5	5	5	5	5	5	5	5	5	5	5	5	5	5	5	5	5	5	5	5	5	5	5	5	5	5	5	5	5
1	1	0	1	5	5	5	5	5	5	5	5	5	5	5	5	5	5	5	5	5	5	5	5	5	5	5	5	5	5	5	5	5	5	5	5	5	5	5	5	5	5	5	5	5	5	5	5
0	2	0	3	5	5	5	5	5	5	5	5	5	5	5	5	5	5	5	5	5	5	5	5	5	5	5	5	5	5	5	5	5	5	5	5	5	5	5	5	5	5	5	5	5	5	5	5
0	2	2	1	5	5	5	5	5	5	5	5	5	5	5	5	5	5	5	5	5	5	5	5	5	5	5	5	5	5	5	5	5	5	5	5	5	5	5	5	5	5	5	5	5	5	5	5
1	1	0	2	5	5	5	5	5	5	5	5	5	5	5	5	5	5	5	5	5	5	5	5	5	5	5	5	5	5	5	5	5	5	5	5	5	5	5	5	5	5	5	5	5	5	5	5
1	0	0	2	3	5	5	4	3	1	5	5	5	3	3	4	3	3	4	4	3	4	4	2	1	3	3	1	4	4	3	3	4	3	3	4	4	3	4	5	5	5	5	5	5	5	5	2
1	2	0	1	5	5	5	5	5	5	5	5	5	5	5	5	5	5	5	5	5	5	5	5	5	5	5	5	5	5	5	5	5	5	5	5	5	5	5	5	5	5	5	5	5	5	5	5
0	2	0	1	5	5	5	5	5	5	5	5	5	5	5	5	5	5	5	5	5	5	5	5	5	5	5	5	5	5	5	5	5	5	5	5	5	5	5	5	5	5	5	5	5	5	5	5
1	1	0	1	5	5	5	5	5	5	5	5	5	5	5	5	5	5	5	5	5	5	5	5	5	5	5	5	5	5	5	5	5	5	5	5	5	5	5	5	5	5	5	5	5	5	5	5
0	2	0	2	5	5	5	5	5	5	5	5	5	5	5	5	5	5	5	5	5	5	5	5	5	5	5	5	5	5	5	5	5	5	5	5	5	5	5	5	5	5	5	5	5	5	5	5
1	2	0	2	5	5	5	5	5	5	5	5	5	5	5	5	5	5	5	5	5	5	5	5	5	5	5	5	5	5	5	5	5	5	5	5	5	5	5	5	5	5	5	5	5	5	5	5
0	2	0	1	3	4	4	5	5	5	5	5	5	5	4	4	4	4	4	4	4	4	4	4	3	3	3	3	3	3	3	3	4	4	4	4	4	4	4	4	4	4	4	3	3	3	4	3
0	2	0	2	4	4	4	4	4	4	4	4	4	4	4	4	4	4	4	4	4	4	4	4	4	4	4	4	4	4	4	4	4	4	4	4	4	4	4	4	4	4	4	4	4	4	4	4
0	2	1	1	3	4	4	4	4	3	4	4	4	4	4	4	4	4	4	4	4	4	4	4	4	4	4	4	4	4	4	4	4	4	4	4	4	4	4	4	4	4	4	4	4	4	4	4
0	2	2	1	5	5	5	5	5	5	4	5	4	4	5	4	4	3	3	4	4	4	4	3	3	3	4	2	3	3	2	3	3	3	3	2	3	3	3	4	4	4	4	3	4	4	4	3
1	2	0	2	4	4	4	4	4	2	4	4	3	3	3	4	3	3	4	4	4	4	4	4	4	4	3	2	3	4	4	3	4	3	3	3	3	3	3	4	4	4	4	3	4	3	4	3
1	2	0	1	5	5	4	4	4	5	5	5	5	5	4	5	5	5	5	5	5	5	5	5	5	5	5	5	5	5	5	5	5	5	5	5	5	5	5	5	5	5	5	5	5	5	5	5
0	2	0	1	5	5	5	5	5	5	5	5	5	5	3	5	5	5	5	5	5	5	4	5	4	5	4	4	5	5	4	5	5	5	5	5	5	5	5	5	5	5	5	5	5	5	5	5
0	2	0	2	5	5	5	5	5	5	5	5	5	5	5	5	5	5	5	5	5	5	5	5	5	5	4	4	4	5	5	5	5	4	4	4	5	5	5	5	5	5	5	4	4	4	4	4
1	2	0	1	5	5	2	5	5	5	5	5	5	5	5	5	5	5	5	5	5	5	5	5	5	5	5	5	5	5	5	5	5	5	5	5	5	3	3	5	5	5	5	5	5	5	5	5
0	2	1	1	5	5	5	5	5	5	5	5	5	5	5	5	5	5	5	5	5	5	5	5	5	5	5	5	5	5	5	5	5	5	5	5	5	5	5	5	5	5	5	5	5	5	5	5
1	2	0	1	5	4	5	5	5	2	5	5	5	5	3	5	4	5	5	5	5	5	5	5	5	5	5	5	5	4	4	4	5	5	5	5	5	5	5	5	5	5	5	5	5	5	5	5
1	2	0	1	5	5	5	5	5	5	5	5	5	5	5	5	5	5	5	5	5	5	5	5	5	5	5	5	5	4	4	3	4	5	5	5	5	5	5	5	5	5	5	5	5	5	5	5
1	2	2	1	4	4	4	4	3	3	4	4	4	4	4	4	4	4	4	4	4	4	4	4	4	4	4	4	4	4	4	4	4	4	4	4	4	4	4	4	4	4	4	4	4	4	4	4
1	2	2	0	5	5	5	5	5	5	4	5	5	4	5	5	5	5	5	5	5	5	5	5	5	5	4	4	5	4	4	5	5	4	4	5	5	5	5	5	5	5	5	4	4	5	5	4
1	0	2	0	4	4	4	4	4	4	4	4	4	4	4	4	4	4	4	4	4	4	4	4	4	4	4	4	4	4	4	4	4	4	4	4	4	4	4	4	4	4	4	4	4	4	4	4
0	1	2	0	5	5	5	5	5	5	5	5	5	5	5	5	5	5	5	5	5	5	5	5	5	5	5	5	5	5	5	5	5	4	5	4	4	4	5	4	4	4	5	5	5	5	5	5
0	2	0	1	4	5	5	5	5	3	4	5	5	3	4	4	4	5	5	5	4	5	5	5	5	5	5	5	5	5	5	5	5	5	5	4	5	4	5	5	5	5	5	5	5	5	5	5
1	0	2	0	5	4	3	4	5	3	4	5	5	4	4	5	4	5	4	4	4	4	3	4	4	3	5	3	3	4	5	4	4	5	5	3	5	2	4	5	5	4	4	5	4	5	4	5
0	2	2	1	5	5	4	4	5	4	5	5	4	5	3	5	4	5	5	4	4	5	5	5	5	5	4	3	5	5	4	5	5	4	4	3	5	3	5	5	5	5	5	5	4	5	4	4
1	2	0	1	4	4	4	3	4	4	4	4	4	4	3	4	4	4	4	4	3	4	5	4	5	5	4	4	5	5	4	5	4	5	4	4	5	4	4	5	4	4	4	5	4	4	5	4
1	0	2	0	5	5	3	5	5	5	3	4	5	5	4	5	4	4	5	5	5	4	5	5	4	5	5	5	5	5	5	5	5	4	5	4	5	3	5	3	3	5	5	5	5	5	5	5
0	0	2	0	4	5	5	5	5	5	5	5	5	5	5	4	4	4	4	5	5	5	5	4	4	4	4	5	5	5	3	4	5	4	3	3	4	4	5	5	5	5	5	5	5	5	5	5
0	0	2	0	5	5	5	5	5	5	5	5	5	5	5	5	5	5	5	5	5	5	5	5	5	5	5	5	5	5	5	5	5	5	5	5	5	5	5	5	5	5	5	5	5	5	5	5
1	1	1	2	4	4	4	5	4	5	3	3	4	4	5	5	5	5	5	5	5	5	5	5	5	5	5	5	5	5	5	5	5	5	5	5	5	5	5	5	5	5	5	5	5	5	5	5
1	0	2	0	4	5	4	5	4	5	5	5	5	5	4	4	5	5	5	4	5	5	5	5	5	5	4	5	5	4	4	5	5	5	5	5	5	3	4	4	5	5	5	5	5	5	5	5
0	0	2	0	5	5	5	5	5	5	5	5	5	5	5	5	5	5	5	5	5	5	5	5	5	5	5	5	5	5	5	5	5	5	5	5	5	5	5	5	5	5	5	5	5	5	5	5
1	0	2	0	5	5	5	5	5	5	5	5	5	5	5	5	5	5	5	5	5	5	5	5	5	5	5	5	5	5	5	5	5	5	5	5	5	5	5	5	5	5	5	5	5	5	5	5
1	0	2	0	4	4	4	4	4	4	5	4	5	4	5	5	5	5	5	5	5	5	5	5	5	5	5	5	5	4	4	4	4	5	5	4	5	4	5	4	4	4	4	4	4	4	4	4
0	2	0	2	5	5	5	5	5	5	5	5	5	5	5	5	5	5	5	5	5	5	5	5	5	5	5	5	5	5	5	5	5	5	5	5	5	5	5	5	5	5	5	5	5	5	5	5
1	0	2	0	5	5	5	5	4	4	5	5	5	5	5	5	4	5	5	5	5	5	5	5	5	5	5	5	5	5	5	5	5	5	5	5	5	5	5	5	5	5	5	5	5	5	5	5
1	2	2	0	5	5	5	5	5	3	4	4	3	4	4	5	5	5	5	5	5	5	5	5	5	5	4	3	5	5	5	5	5	5	5	5	5	5	5	5	5	5	5	5	5	5	5	5
0	1	0	1	4	4	4	4	4	4	4	4	4	4	4	4	4	4	4	4	4	4	4	4	4	4	4	4	4	4	4	4	4	4	4	4	4	4	4	4	4	4	4	4	4	4	4	4
1	2	2	1	4	4	4	4	4	4	4	4	4	4	4	4	4	4	4	4	4	4	4	4	4	4	4	4	4	4	4	4	4	4	4	4	4	4	4	4	4	4	4	4	4	4	4	4
1	1	2	0	3	3	3	3	3	3	3	3	3	3	3	3	3	3	3	3	3	3	3	3	3	3	3	3	3	3	3	3	3	3	3	3	3	3	3	3	3	3	3	3	3	3	3	3
1	2	2	0	5	5	5	5	5	1	5	5	5	5	5	5	5	5	5	5	5	5	5	5	5	5	5	5	5	4	4	3	4	5	5	5	5	5	5	5	5	5	5	5	5	5	5	5
1	2	2	0	5	5	5	5	5	5	5	5	5	5	5	5	5	5	5	5	5	5	5	5	5	5	5	5	5	5	5	5	5	5	5	5	5	5	5	5	5	5	5	5	5	5	5	5
1	2	2	0	5	5	5	5	5	5	5	5	5	5	5	5	5	5	5	5	5	5	5	5	4	4	4	5	5	5	5	5	5	5	4	4	5	5	5	5	5	3	5	5	5	5	5	5
1	2	2	0	4	5	5	5	5	5	5	4	3	5	5	3	3	5	4	5	5	5	5	5	1	2	2	3	5	1	5	5	2	1	1	5	5	5	5	5	1	3	2	1	2	2	1	4
1	2	0	1	5	4	5	5	5	5	4	4	4	4	5	4	4	4	5	4	4	4	4	5	5	5	4	4	4	4	4	5	5	4	4	4	5	4	5	5	4	4	4	4	4	5	5	4
1	2	1	2	5	5	5	5	5	5	4	4	4	5	5	4	4	4	5	4	5	4	5	5	5	5	5	5	5	4	5	4	5	4	5	5	5	4	4	4	4	4	4	5	5	5	4	4
1	2	2	0	3	4	4	4	5	2	5	5	5	5	5	4	4	4	4	4	5	5	4	4	4	4	4	4	4	4	4	4	4	4	4	4	5	5	5	4	4	4	4	4	4	4	4	4
0	1	2	0	5	4	5	4	5	5	4	3	5	5	5	5	4	3	5	4	5	5	5	4	5	3	5	5	3	4	4	4	5	5	5	4	3	5	4	5	4	3	5	5	4	5	4	5
1	1	1	2	5	4	5	5	5	5	4	4	4	5	5	5	4	4	4	5	4	4	5	4	5	5	5	5	5	5	5	4	5	5	5	4	5	5	5	4	5	5	5	5	5	5	4	4
1	0	0	3	5	5	4	5	5	4	5	5	4	5	5	5	5	4	4	4	5	4	4	4	5	5	5	5	5	5	5	4	4	5	5	5	4	4	5	5	5	5	5	5	4	4	5	5
1	0	0	3	5	5	5	5	4	4	4	5	5	5	5	5	4	4	5	5	5	5	4	4	5	5	5	4	5	5	5	5	5	5	5	5	5	5	5	5	5	5	5	4	4	4	4	4
0	2	2	1	5	5	4	4	3	5	4	5	5	3	5	4	5	3	5	5	4	5	5	4	4	4	5	5	3	5	5	4	4	5	5	3	5	5	5	4	5	5	4	5	3	4	5	3
1	2	2	0	5	5	5	5	5	5	5	5	5	5	5	5	5	5	5	5	5	5	5	5	5	5	5	5	5	5	5	5	5	5	5	5	5	5	5	4	4	4	3	3	4	4	4	4
1	0	0	3	5	5	5	4	5	4	5	5	5	4	5	5	5	5	5	5	4	5	5	4	5	5	5	5	5	4	4	5	5	5	4	5	4	4	5	5	5	5	4	5	5	5	5	5
1	1	0	1	5	5	4	5	5	5	4	5	5	4	4	5	4	4	5	5	5	4	4	5	5	5	5	5	5	5	5	5	5	4	4	4	4	4	4	5	5	5	5	5	5	5	5	5
1	0	2	0	4	5	3	5	5	4	3	4	4	5	4	5	4	5	5	4	5	5	4	4	5	5	5	4	5	4	5	5	4	5	5	4	3	5	5	4	4	5	4	4	5	3	5	5
1	0	2	0	5	5	5	5	5	2	5	5	5	5	4	5	5	5	5	5	5	5	4	4	4	4	4	5	5	4	3	4	5	5	5	5	4	4	4	2	4	4	4	4	4	4	4	4
1	2	2	0	4	4	4	4	4	4	5	5	5	5	5	4	5	5	4	4	4	4	5	4	4	5	4	4	4	4	4	4	5	4	5	4	4	4	4	5	4	5	5	5	5	5	5	5
1	1	2	3	5	5	5	5	5	5	5	4	4	4	4	5	5	5	5	5	5	5	4	4	4	4	5	5	5	5	5	5	5	4	4	4	5	5	5	5	5	5	5	5	5	5	5	5
0	2	2	0	5	5	5	5	5	5	5	5	5	5	5	5	4	5	5	5	4	5	5	4	5	5	5	4	4	5	5	5	4	5	5	4	4	2	4	4	4	4	3	4	4	4	4	4
1	0	2	0	4	5	4	5	4	5	4	4	5	4	4	4	5	4	5	4	4	5	5	4	5	4	5	3	5	4	5	4	4	5	5	5	4	4	5	4	4	5	5	4	4	4	4	4
0	2	2	2	5	5	4	5	5	2	4	5	5	5	4	5	3	4	5	4	5	5	3	3	4	5	3	5	5	4	5	5	5	5	5	5	5	5	5	5	5	5	3	4	4	4	4	5
0	2	1	1	5	4	5	5	5	5	5	4	4	4	4	4	5	5	5	4	5	5	5	4	5	5	5	5	5	4	4	5	5	5	5	5	4	4	5	5	5	5	4	4	4	4	4	4
0	1	2	0	4	4	4	4	4	3	3	4	4	4	4	4	5	4	5	4	5	4	4	4	5	3	4	4	3	4	4	5	5	4	5	4	4	5	3	5	4	4	5	4	4	4	3	4
1	0	0	2	5	5	5	5	5	5	4	4	4	4	4	5	5	5	5	5	5	5	4	4	4	4	5	5	5	5	5	5	5	5	5	5	5	5	5	5	5	5	5	4	4	4	4	4
1	2	0	1	5	5	5	5	5	5	5	5	5	5	5	5	5	5	5	5	5	5	5	5	5	5	5	5	5	5	5	5	5	5	5	5	5	5	5	5	5	5	5	5	5	5	5	5
0	0	2	0	4	4	5	3	4	3	3	4	5	4	4	3	4	4	4	5	5	5	5	4	3	5	4	5	3	4	4	5	5	4	4	4	5	5	5	5	4	4	3	3	4	5	5	5
0	2	0	3	5	5	5	4	4	5	4	5	4	4	4	5	5	5	5	5	5	4	4	5	5	5	5	5	5	5	5	5	4	4	4	4	4	4	4	4	4	4	5	5	5	5	5	5
0	0	2	0	1	5	4	5	4	5	4	5	4	4	4	4	5	5	4	4	5	5	5	4	5	4	5	4	5	5	4	4	5	4	4	5	5	4	5	4	4	5	5	5	4	5	4	4
0	0	2	0	5	5	5	5	5	5	5	5	5	5	5	5	5	5	5	5	5	5	5	5	5	5	5	5	5	5	5	5	5	5	5	5	5	5	5	5	5	5	5	5	5	5	5	5
0	2	2	0	5	5	4	5	5	5	5	5	5	5	4	4	4	4	4	4	4	5	5	4	4	4	5	5	5	5	4	4	4	4	4	4	4	5	5	5	5	4	5	5	5	4	4	4
1	1	0	1	1	2	5	2	2	1	4	3	3	2	3	4	5	3	4	5	3	4	5	3	3	3	2	2	2	3	2	2	3	2	3	3	3	3	3	2	2	3	2	2	4	3	3	1
1	2	2	1	5	4	5	4	4	5	5	4	4	5	5	4	5	5	5	4	5	5	5	5	4	4	4	4	5	5	5	4	4	5	4	5	5	4	5	5	4	5	5	5	4	5	5	4
1	2	2	0	5	5	5	5	5	5	5	5	5	5	5	5	5	5	5	5	5	5	5	5	5	5	5	5	5	5	5	5	5	5	5	5	5	5	5	5	5	5	5	5	5	5	5	5
1	2	2	0	5	5	5	5	5	4	5	5	5	5	5	5	5	5	5	5	5	5	5	5	5	5	4	5	5	4	3	4	5	5	5	5	5	5	5	5	5	5	4	4	4	4	4	5
1	1	1	1	4	4	5	4	5	5	5	3	3	3	4	3	3	3	3	4	4	4	5	5	5	5	4	4	4	3	3	4	3	4	3	4	3	3	4	4	4	4	4	3	4	4	4	4
0	2	0	1	5	5	5	5	5	5	5	5	5	5	5	5	5	5	5	5	5	5	5	5	5	5	5	5	5	5	5	5	5	5	5	5	5	5	5	5	5	5	5	5	5	5	5	5
1	2	2	0	5	4	5	4	4	4	5	5	5	5	5	5	4	5	5	4	5	5	4	5	5	5	4	5	5	5	5	5	5	5	4	4	4	4	5	5	5	5	4	4	4	5	4	4
1	0	2	0	5	4	5	5	5	4	5	4	5	5	4	4	5	5	5	5	4	5	5	4	5	5	4	5	4	5	5	4	5	4	5	4	5	5	4	5	4	5	5	4	4	5	4	5
1	1	2	0	4	4	5	5	5	2	5	5	5	5	4	4	3	4	4	4	4	5	4	5	4	4	5	4	3	3	3	5	5	5	4	5	4	4	4	4	4	5	5	5	5	5	5	5
1	1	1	2	4	4	4	5	5	5	4	3	3	4	5	4	4	4	5	5	5	5	3	3	3	4	4	4	4	5	5	4	4	4	3	4	4	4	4	3	3	3	3	4	4	4	4	4
1	0	2	0	4	5	3	5	4	3	3	4	4	3	5	4	4	3	4	4	3	4	3	4	4	5	4	4	4	4	4	3	4	4	4	3	5	3	4	4	3	4	3	4	4	3	4	3
0	0	2	0	4	4	5	5	5	4	4	4	4	4	4	4	4	5	4	5	5	5	5	5	4	5	5	5	5	4	5	5	5	4	4	5	5	5	5	4	5	4	4	4	5	5	5	5
0	2	0	1	5	5	5	5	5	5	4	4	5	5	5	4	4	4	4	5	5	5	4	4	4	4	5	5	5	5	5	5	5	4	4	4	5	5	5	4	4	4	4	4	4	4	4	4
0	0	2	0	5	5	5	5	4	4	4	4	5	5	5	5	4	5	5	5	5	5	5	4	5	5	4	5	5	5	4	5	5	5	4	5	4	5	4	5	4	5	4	5	5	5	5	4
1	2	1	1	5	5	5	4	5	5	5	5	4	5	4	5	4	5	5	4	5	4	5	5	5	5	4	5	5	4	5	5	5	5	5	5	5	5	5	4	4	5	5	5	5	5	5	5
0	0	2	1	5	5	5	5	5	5	4	4	4	4	4	5	5	5	5	5	5	5	5	5	5	5	5	5	5	5	5	5	5	5	5	5	5	5	5	5	5	5	5	5	5	5	5	5
0	0	0	0	4	4	4	4	4	4	4	4	4	4	4	3	3	3	3	3	3	3	4	4	4	4	4	4	4	4	4	4	4	4	4	4	5	5	5	4	4	4	4	5	5	5	5	5
0	2	0	1	4	4	4	5	5	3	4	5	5	4	3	5	4	5	5	5	5	5	5	4	5	5	5	5	4	4	4	4	5	4	5	5	5	4	5	5	4	4	5	4	5	5	3	4
0	0	2	0	5	4	4	5	5	5	4	5	5	5	4	5	5	4	4	4	5	5	5	5	4	5	5	4	4	5	5	5	4	5	5	4	4	5	4	5	5	5	5	4	4	5	5	5
0	2	1	2	5	5	5	5	5	4	5	5	5	5	5	4	4	4	5	5	5	5	5	5	5	5	4	4	4	5	5	5	5	5	5	5	4	4	4	5	5	5	5	4	5	5	5	5
1	2	2	0	4	5	5	5	4	4	5	5	5	5	5	5	5	5	5	5	5	5	5	4	4	4	4	5	5	4	5	5	5	5	5	5	5	5	4	5	5	4	5	4	4	5	5	5
1	2	2	0	5	5	5	5	5	5	5	5	5	5	5	5	5	5	5	5	5	5	5	5	5	5	4	4	4	4	4	5	5	5	5	5	5	3	5	5	5	5	5	5	5	5	5	5
0	0	0	0	5	5	5	5	5	4	5	5	5	5	5	5	5	5	5	5	5	5	5	5	5	5	5	5	5	5	5	5	5	5	5	5	5	5	5	5	5	5	5	5	5	5	5	5
1	0	0	4	3	3	3	4	4	4	4	4	3	4	4	4	4	3	4	4	4	4	5	5	4	4	4	4	5	4	3	3	3	4	4	4	4	4	4	3	4	5	5	3	4	4	4	3
0	0	2	0	5	4	5	5	5	4	5	4	4	5	4	5	5	5	4	5	5	4	4	5	5	4	5	5	5	4	4	5	5	5	4	5	4	4	5	5	5	4	4	5	5	5	5	4
0	1	0	1	5	5	4	5	5	5	4	5	4	5	5	5	5	4	4	4	5	5	5	4	4	5	4	5	4	4	5	5	5	5	5	5	4	4	4	4	4	4	5	5	5	5	5	5
0	0	1	1	5	5	5	5	5	5	4	4	4	4	4	5	5	5	5	5	5	5	5	5	5	5	5	5	5	5	5	5	5	5	5	5	5	5	5	5	5	5	5	5	5	5	5	5
0	2	0	1	4	4	4	4	4	4	5	5	5	5	5	5	5	5	5	5	5	5	5	5	5	5	5	5	5	5	5	5	5	5	5	5	4	4	4	5	5	5	5	5	5	5	5	5
1	0	2	0	5	5	5	5	5	5	5	5	5	5	5	5	5	5	5	5	5	5	5	5	5	5	5	5	5	5	5	5	5	5	5	5	5	5	5	5	5	5	5	5	5	5	5	5
1	1	2	0	5	4	5	5	5	5	5	4	5	5	4	4	5	5	4	4	4	4	5	5	5	5	4	4	4	4	4	4	5	5	5	5	5	5	5	5	5	5	5	5	5	5	5	5
0	0	2	0	5	4	5	4	5	5	5	4	5	4	5	5	4	4	5	5	4	4	5	4	5	4	4	5	4	5	4	4	4	5	5	4	5	5	5	4	4	5	4	4	5	5	4	5
1	1	1	1	1	4	4	3	3	1	3	3	3	3	3	3	4	3	3	4	3	3	4	3	3	3	3	3	3	4	4	3	3	3	3	3	3	3	3	3	3	3	3	3	3	3	3	3
1	0	0	1	5	5	5	5	5	2	4	4	4	4	4	5	5	5	5	5	5	5	5	5	5	5	5	5	5	5	5	5	5	5	5	5	5	5	5	5	5	5	5	5	5	5	5	5
0	1	2	0	5	5	4	5	5	4	4	5	5	5	4	4	4	5	5	5	4	4	4	5	4	4	4	4	5	4	4	5	5	5	5	5	5	5	5	5	4	4	5	5	5	5	5	5
0	1	0	2	4	4	4	1	4	3	4	4	4	4	4	4	4	4	4	4	4	4	4	4	4	4	4	4	4	4	4	4	4	4	4	4	4	4	4	4	4	4	4	4	4	4	4	4
1	2	2	0	4	4	4	4	4	4	4	4	4	4	4	3	3	3	3	4	4	4	4	4	4	4	4	4	4	4	4	4	4	3	3	3	3	3	3	4	4	4	4	4	4	4	4	4
1	2	2	1	5	5	5	5	5	5	4	4	4	4	4	3	3	3	3	5	5	5	5	5	5	5	5	5	5	5	5	5	5	5	5	5	5	5	5	5	5	5	5	5	5	5	5	5
1	0	2	0	4	5	4	5	5	4	4	5	5	4	5	4	4	5	5	5	5	4	4	4	4	5	5	4	4	5	5	4	5	4	5	5	4	5	5	4	4	5	4	5	4	5	4	5
1	2	2	1	4	4	4	4	5	2	4	5	5	5	4	4	4	4	5	4	5	5	4	4	5	4	4	5	5	5	5	5	4	5	5	4	4	5	5	5	5	4	5	4	4	5	5	5
1	2	2	0	4	4	4	4	4	4	5	5	5	5	5	4	4	4	4	5	5	5	4	4	4	4	4	4	4	5	5	5	5	5	5	5	4	4	4	4	4	4	4	5	5	5	5	5
0	0	2	1	1	1	5	3	4	1	4	4	5	3	3	3	5	4	4	5	3	4	5	5	3	3	3	3	3	2	2	3	3	3	3	3	3	3	2	2	2	3	2	2	5	4	2	1
0	0	2	0	5	5	5	5	5	5	5	5	5	5	5	4	5	4	4	5	4	5	4	5	4	5	5	4	5	5	5	5	5	5	5	5	5	5	5	5	4	5	5	5	5	5	5	5
0	0	2	0	4	5	5	4	5	4	5	5	5	5	4	5	4	4	5	4	5	4	5	4	4	4	5	4	5	5	4	4	4	5	4	4	4	5	5	5	4	4	5	5	4	4	5	5
0	1	2	1	5	5	5	4	5	4	5	5	4	4	5	5	5	5	5	5	5	5	4	4	4	5	5	5	5	5	5	5	5	5	4	4	4	5	5	4	4	4	5	5	5	5	4	4
0	2	2	0	5	5	5	5	5	5	5	5	5	5	5	5	5	5	5	5	5	5	5	5	5	5	5	5	5	5	5	5	5	5	5	5	5	5	5	5	5	5	5	5	5	5	5	5
1	2	0	2	5	5	5	5	5	5	5	5	5	5	5	5	5	5	5	5	5	5	5	5	5	5	5	5	4	5	5	5	5	5	5	5	5	5	5	5	4	4	4	5	5	5	5	5
1	0	2	0	3	3	3	4	3	3	3	3	4	4	4	4	4	4	4	4	4	4	4	4	4	4	4	4	4	4	4	4	4	4	4	4	4	4	4	4	4	4	4	4	4	4	4	4
0	0	2	0	5	4	4	5	5	5	5	5	5	5	5	5	4	4	4	4	5	5	5	5	5	5	5	5	5	5	5	5	5	5	5	5	5	5	5	5	5	5	5	5	5	5	5	5
1	1	2	0	5	5	5	5	5	2	5	5	5	5	4	5	5	5	5	5	5	5	4	4	4	4	4	5	5	5	5	4	3	4	5	5	5	5	5	4	4	4	4	4	4	4	4	4
1	0	2	0	5	5	5	5	5	5	5	5	5	5	5	4	4	4	4	4	4	4	4	4	4	4	3	3	3	3	3	3	3	4	3	3	3	3	3	4	4	4	4	4	4	4	4	4
0	2	0	4	5	5	5	4	5	4	5	5	5	4	5	5	5	5	5	5	5	5	5	5	5	5	5	5	5	4	4	5	5	5	5	5	4	3	5	5	5	5	5	5	5	5	5	5
0	2	2	0	4	4	4	4	4	4	4	4	4	4	4	4	4	4	4	4	4	4	4	4	4	4	4	4	4	4	4	4	4	4	4	4	4	4	4	4	4	4	4	4	4	4	4	4
1	0	2	0	5	5	5	5	5	5	5	5	5	5	4	5	5	5	5	5	5	5	4	4	4	4	4	5	5	4	3	4	5	5	5	5	4	4	4	4	4	4	4	4	4	4	4	4
1	1	0	2	5	5	5	4	4	4	5	5	5	4	5	5	5	5	5	4	4	5	5	5	5	5	4	4	5	4	4	5	5	5	5	5	5	2	5	5	5	5	4	5	5	5	5	4
1	2	0	1	5	5	5	5	5	5	5	5	5	5	5	5	5	5	5	5	5	5	5	5	5	5	5	5	5	5	5	5	5	5	5	5	5	5	5	5	5	5	5	5	5	5	5	5
1	2	2	0	5	5	5	5	5	5	5	5	5	5	5	5	5	5	5	5	5	5	5	5	5	5	5	5	5	5	5	5	5	5	5	5	5	5	5	5	5	5	5	5	5	5	5	5
0	1	2	0	4	4	4	4	4	4	4	4	4	4	4	4	4	4	4	4	4	4	3	3	3	3	4	4	4	3	3	3	3	4	4	4	4	4	4	4	4	4	4	4	4	4	4	4
1	1	2	1	4	5	5	5	4	3	4	4	4	4	4	4	4	4	4	4	4	5	4	4	4	4	4	4	5	4	4	4	4	5	5	5	4	3	4	4	4	4	4	4	4	5	4	4
0	1	2	2	5	5	5	5	5	5	5	5	5	5	5	5	5	5	5	5	5	5	5	5	5	5	5	5	5	5	5	5	5	5	5	5	5	5	5	5	5	5	5	5	5	5	5	5
1	2	2	0	4	4	3	5	5	3	5	5	5	5	5	3	5	4	4	4	4	4	4	3	4	4	3	3	4	4	3	4	4	4	4	4	3	3	3	4	5	5	5	4	4	3	5	5
0	2	2	0	4	4	4	4	4	4	4	4	4	4	4	4	4	4	4	4	4	4	4	4	4	4	4	4	4	4	4	4	4	4	4	4	4	4	4	4	4	4	4	4	4	4	4	4
1	2	2	0	4	5	5	5	5	5	5	5	5	5	5	4	5	5	5	4	5	5	4	4	5	5	4	4	5	4	4	5	5	5	5	4	5	1	5	5	5	5	4	4	5	5	5	5
1	0	2	0	5	5	4	5	5	4	4	4	4	4	4	4	5	5	5	4	4	5	4	5	4	5	5	4	4	5	5	5	4	4	4	5	5	5	4	5	5	4	5	4	4	5	4	4
1	2	2	0	5	5	3	5	5	3	5	5	5	5	5	3	5	4	4	4	4	4	4	3	4	4	3	3	4	4	3	4	4	4	4	4	3	3	3	4	5	5	5	4	4	3	4	4
0	0	2	0	5	5	5	5	5	5	5	5	5	5	5	5	5	5	5	5	5	5	5	5	5	5	5	5	5	5	5	5	5	5	5	5	5	5	5	5	5	5	5	5	5	5	5	5
0	2	0	1	2	5	5	3	3	2	3	4	4	4	3	3	5	4	4	5	4	3	3	3	5	5	5	4	4	3	3	3	3	3	4	3	3	3	4	3	4	4	4	4	5	3	4	4
0	1	2	1	5	4	5	4	4	5	4	5	5	4	4	4	4	5	5	5	5	5	4	4	4	5	4	5	5	5	4	4	5	5	5	4	4	4	5	4	4	5	5	5	5	5	4	5
1	2	0	2	4	4	4	4	4	4	5	5	5	5	5	5	5	5	5	5	5	5	5	5	5	5	5	5	5	5	5	5	5	5	5	5	5	5	5	5	5	5	5	5	5	5	5	5
1	0	0	1	5	5	5	5	5	4	5	5	5	4	4	4	4	4	4	5	5	5	4	4	4	4	4	4	5	4	4	4	4	4	4	5	4	3	4	4	4	4	4	4	4	4	5	5
0	2	0	2	5	5	5	4	5	5	5	4	5	5	4	5	5	4	4	4	4	4	4	5	5	5	4	5	5	4	5	4	4	4	4	4	4	5	4	5	5	5	5	5	5	4	4	4
0	0	2	0	5	5	5	5	5	5	5	5	5	5	5	5	5	5	5	5	5	5	5	5	5	5	5	5	5	5	5	5	5	4	5	5	5	5	5	5	5	5	5	5	5	5	5	4
0	0	2	4	3	5	5	5	5	3	4	4	4	4	5	4	5	4	5	5	5	4	3	3	4	5	4	4	4	4	3	3	4	4	4	3	4	3	3	3	3	3	3	4	5	4	5	3
1	1	0	1	3	4	4	4	3	3	4	5	5	4	5	4	4	4	5	4	5	5	5	3	5	5	4	4	4	3	3	4	3	4	4	5	5	5	5	4	4	4	4	4	4	4	4	4
0	1	2	1	5	5	5	5	4	4	5	5	5	4	5	5	4	4	5	5	5	5	5	5	5	5	4	4	4	4	4	4	4	4	5	5	5	4	5	4	4	5	5	5	4	5	5	4
1	1	2	0	5	5	5	5	5	5	5	5	5	5	5	5	5	5	5	5	5	5	5	5	5	5	5	5	5	5	5	5	5	5	5	5	5	5	5	5	5	5	5	5	5	5	5	5
1	0	2	0	5	5	5	5	5	4	4	5	4	4	4	4	4	5	5	4	4	4	4	5	5	5	5	5	5	4	5	4	5	4	4	4	4	5	5	5	5	3	4	4	5	5	5	5
0	0	2	0	5	5	5	4	5	4	5	5	5	5	5	5	5	5	5	4	5	5	5	5	5	5	5	5	4	5	5	5	5	4	5	4	5	5	5	5	5	5	5	5	5	5	4	5
1	1	2	4	4	3	3	3	4	4	5	5	4	4	4	3	4	4	4	5	4	5	3	4	4	4	5	5	5	4	4	3	3	4	4	4	4	4	4	3	4	5	5	4	4	5	5	5
0	2	2	1	4	5	5	4	4	4	3	4	5	4	5	4	5	5	5	4	4	4	5	5	5	5	4	4	3	3	5	4	5	5	5	5	4	4	5	4	4	4	5	5	5	5	4	5
0	2	0	2	5	5	4	4	5	5	4	5	4	4	5	5	5	5	5	5	5	4	4	5	5	5	5	5	5	5	5	5	5	5	5	4	4	5	5	4	4	4	4	5	5	4	4	5
1	1	2	0	5	5	5	5	4	5	5	4	4	4	5	5	5	5	5	5	5	5	5	5	5	5	5	5	5	5	5	5	5	5	5	5	5	5	5	5	5	5	5	5	5	5	5	5
1	2	2	0	5	5	5	5	5	5	5	5	5	5	5	5	5	5	5	5	5	5	5	5	5	5	5	5	5	5	5	5	5	5	5	5	5	5	5	5	5	5	5	5	5	5	5	5
0	2	2	0	4	4	5	5	5	5	4	5	5	5	5	4	3	4	4	4	5	5	4	4	5	5	4	4	5	4	4	5	5	5	4	4	4	1	5	5	5	5	5	5	4	4	5	5
1	1	2	0	5	5	5	5	5	5	5	5	5	5	5	5	5	5	5	5	5	5	5	5	5	5	5	5	5	5	5	5	5	5	5	5	5	5	5	5	5	5	5	5	5	5	5	5
1	1	2	0	3	5	5	4	4	4	4	5	5	5	4	4	4	4	4	5	5	5	4	4	5	5	5	5	4	4	4	4	4	5	5	5	4	3	3	4	5	5	5	5	5	5	4	5
0	2	2	0	3	3	3	3	3	3	4	4	4	4	4	3	4	3	3	4	4	4	3	3	3	3	4	4	4	3	3	4	4	3	4	4	3	3	3	4	4	4	4	4	4	4	4	4
1	2	0	1	5	5	5	5	5	5	5	5	5	5	5	5	5	5	5	4	4	4	5	5	4	5	5	5	5	4	5	5	5	4	5	5	5	5	5	5	5	5	4	5	5	5	5	5
0	1	0	0	5	5	5	5	5	5	5	5	5	5	5	5	5	5	5	5	5	5	5	4	4	4	5	5	5	4	5	5	4	5	5	5	5	5	5	5	5	5	5	5	5	5	5	5
0	2	0	4	5	5	5	5	5	5	5	5	5	5	5	5	5	5	5	5	5	5	5	5	5	5	5	5	5	5	5	5	5	5	5	5	5	5	5	5	5	5	5	5	5	5	5	5
0	1	0	2	4	5	4	4	4	4	5	5	5	5	5	5	5	5	5	5	5	5	4	4	4	4	5	5	5	5	5	5	5	5	5	5	5	5	5	5	5	5	5	5	5	5	5	5
1	2	0	1	5	5	5	5	5	5	4	4	4	5	5	4	4	5	5	5	4	5	5	5	4	5	5	5	5	5	5	5	5	5	5	5	5	5	5	5	5	4	5	5	5	5	5	4
1	2	0	1	5	5	5	5	5	5	5	5	5	5	5	5	5	5	5	5	5	5	5	5	5	5	5	5	5	5	5	5	5	5	5	5	5	5	5	5	5	5	5	5	5	5	5	5
0	2	2	1	5	5	5	5	5	5	5	5	5	5	5	5	5	5	5	5	5	5	5	5	5	5	5	5	5	5	5	5	5	5	5	5	5	5	5	5	5	5	5	5	5	5	5	5
0	0	2	0	4	5	5	5	5	5	5	5	5	5	5	5	5	5	5	5	5	5	5	5	5	5	5	5	5	5	5	5	5	5	5	5	5	5	5	5	5	5	5	5	5	5	5	5
0	2	0	2	5	5	5	5	5	5	5	5	5	5	5	5	5	5	5	5	5	5	5	5	5	5	5	5	5	5	5	5	5	5	5	5	5	5	5	5	5	5	5	5	5	5	5	5
0	1	1	0	4	4	4	5	5	4	5	5	4	4	5	5	5	4	5	5	5	5	5	4	4	5	5	5	5	5	5	4	4	5	5	4	5	5	5	5	4	4	5	5	5	5	4	5
1	1	1	2	5	5	5	4	4	4	4	5	5	5	5	4	5	5	5	5	5	5	5	5	4	4	5	5	4	4	4	5	5	4	5	5	5	4	4	4	4	5	5	4	5	5	5	5
1	0	2	0	5	5	4	5	5	5	5	5	5	5	5	5	5	5	5	5	5	5	5	5	5	5	5	5	5	5	5	5	5	5	5	5	5	5	5	5	5	5	5	5	5	5	5	5
1	1	2	0	5	5	5	5	5	5	5	5	5	5	5	5	5	5	5	5	5	5	5	5	5	5	5	5	5	5	5	5	5	5	5	5	3	3	3	5	5	5	5	5	5	5	5	5
0	2	0	1	5	5	5	5	5	5	5	5	5	5	5	5	5	5	5	5	5	5	5	5	5	5	5	5	5	5	5	5	5	5	5	5	5	5	5	5	5	5	5	5	5	5	5	5
1	2	2	1	5	4	5	4	4	4	4	4	4	5	5	4	5	4	5	4	5	5	5	4	4	4	4	5	5	4	4	4	5	4	5	4	4	5	5	4	4	5	5	5	5	5	4	4
1	1	2	1	5	5	5	5	5	5	5	5	5	5	5	5	5	5	5	5	5	5	5	5	5	5	5	5	5	5	5	5	5	5	5	5	5	3	5	5	5	5	5	5	5	5	5	5
0	0	2	0	5	5	5	5	5	5	5	5	5	5	5	5	5	5	5	5	5	5	5	5	5	5	5	5	5	5	5	5	5	5	5	5	5	5	5	5	5	5	5	5	5	5	5	5
0	2	2	2	5	5	5	5	5	5	5	5	5	5	5	5	5	5	5	5	5	5	5	5	5	5	5	5	5	5	5	5	5	5	5	5	5	5	5	5	5	5	5	5	5	5	5	5
1	2	0	1	5	5	5	5	5	5	5	5	5	5	5	5	5	5	5	5	5	5	5	5	5	5	5	5	5	5	5	5	5	5	5	5	5	5	5	5	5	5	5	5	5	5	5	5
1	1	1	1	5	5	4	4	5	4	4	5	5	4	4	4	5	5	4	4	4	4	5	4	4	4	4	4	5	4	5	5	5	5	5	5	5	5	4	4	4	4	4	4	4	4	4	5
0	1	2	1	5	5	5	5	5	5	5	5	5	5	5	5	5	5	5	5	5	5	5	5	5	5	5	5	5	5	5	5	5	5	5	5	5	3	5	5	5	5	5	5	5	5	5	5
1	0	2	1	4	5	5	5	5	5	5	5	5	5	5	5	5	5	5	5	5	5	5	5	5	5	5	5	5	5	5	5	5	5	5	5	5	5	5	5	5	5	5	5	5	5	5	5
0	2	0	2	5	4	4	4	5	5	5	4	4	5	5	5	5	5	4	4	5	5	4	4	5	4	4	4	5	4	5	5	4	4	4	4	4	5	5	4	4	4	4	4	4	4	5	5
1	2	1	1	5	5	5	5	5	5	5	5	5	5	5	5	5	5	5	5	5	5	5	5	5	5	5	5	5	5	5	5	5	5	5	5	5	5	5	5	5	5	5	5	5	5	5	5
1	2	2	1	5	5	5	5	5	5	5	5	5	5	5	5	5	5	5	5	5	5	5	5	5	5	5	5	5	5	5	5	5	5	5	5	5	5	5	5	5	5	5	5	5	5	5	5
1	0	2	0	5	5	5	4	5	5	5	5	5	5	5	5	5	5	5	5	5	5	5	5	5	5	5	5	5	5	5	5	5	5	5	5	5	5	5	5	5	5	5	5	5	5	5	5
1	1	1	1	4	5	5	4	4	4	4	4	5	5	5	5	5	5	5	5	5	5	4	4	3	4	5	5	5	5	5	5	5	5	5	5	5	5	5	5	5	5	5	5	5	5	5	5
0	0	2	1	5	5	5	5	5	5	5	5	5	5	5	5	5	5	5	5	5	5	5	5	5	5	5	5	5	5	5	5	5	5	5	5	5	5	5	5	5	5	5	5	5	5	5	5
0	2	2	0	5	4	4	4	5	5	4	5	4	5	4	5	5	5	5	5	4	4	4	4	5	5	4	5	4	4	5	4	4	4	4	5	4	4	5	5	5	5	4	4	4	5	4	4
0	2	2	1	4	5	5	5	5	5	5	5	5	5	5	5	5	5	5	5	5	5	4	4	5	5	5	5	5	5	5	5	5	5	5	5	5	5	5	5	5	5	5	5	5	5	5	5
1	1	2	0	5	5	5	5	5	5	5	5	5	5	5	5	5	5	5	5	5	5	5	5	5	5	5	5	5	5	5	5	5	5	5	5	5	5	5	5	5	5	5	5	5	5	5	5
1	2	2	0	5	4	4	5	5	4	4	4	5	5	5	4	5	5	5	4	5	4	4	5	5	4	5	4	4	4	4	4	5	4	5	5	4	4	5	5	5	5	5	5	5	5	5	5
0	2	0	2	5	5	5	4	4	4	5	5	5	5	5	5	5	5	5	5	5	5	4	4	5	5	5	5	5	5	5	5	5	5	5	5	5	5	5	5	5	5	5	5	5	5	5	5
0	0	2	0	5	5	4	5	5	5	4	5	5	5	5	5	5	4	5	4	5	4	5	4	5	4	5	5	5	4	5	5	5	5	5	4	4	4	4	4	5	4	4	4	4	5	5	5
1	1	2	2	5	5	5	5	5	5	5	5	5	5	5	5	5	5	5	5	5	5	5	5	5	5	5	5	5	5	5	5	5	5	5	5	5	5	5	5	5	5	5	5	5	5	5	5
0	1	2	0	5	4	5	4	4	4	5	4	4	4	4	5	5	5	5	5	5	5	5	5	4	4	4	4	4	4	4	5	5	5	5	5	5	5	5	4	5	4	4	5	5	5	5	5
1	2	2	0	5	5	5	5	5	5	5	5	5	5	5	5	5	5	5	5	5	5	5	5	5	5	5	5	5	5	5	5	5	5	5	5	5	5	5	5	5	5	5	5	5	5	5	5
1	1	0	3	5	5	5	5	5	5	5	5	5	5	5	5	5	5	5	5	5	5	5	5	5	5	5	5	5	5	5	5	5	5	5	5	5	5	5	5	5	5	5	5	5	5	5	5
1	1	0	2	4	4	4	4	4	4	4	4	4	4	4	5	5	5	5	5	5	5	5	5	5	5	5	5	5	4	5	5	4	5	5	5	5	5	5	5	5	5	5	5	5	5	5	5
1	1	0	1	5	4	4	4	4	4	4	4	4	4	4	4	4	4	4	4	4	4	4	4	5	5	5	5	4	4	4	5	4	5	5	4	4	5	5	4	4	5	5	4	5	5	5	5
1	1	2	1	5	5	5	5	5	5	5	5	5	5	5	5	5	5	5	5	5	5	5	5	5	5	5	5	5	5	5	5	5	5	5	5	5	5	5	5	5	5	5	5	5	5	5	5
1	0	2	0	5	5	4	4	5	4	5	5	5	4	5	4	5	5	5	5	5	5	5	5	5	5	5	5	4	5	5	5	5	5	5	5	5	5	5	5	5	5	5	5	5	5	5	5
0	2	2	1	5	4	4	5	5	5	5	4	5	5	4	4	4	4	5	5	5	4	4	4	5	4	4	5	5	4	5	4	4	5	5	5	5	5	5	4	5	5	5	5	5	4	4	5
1	2	2	1	4	5	5	5	5	3	5	5	5	5	5	5	5	5	5	5	5	5	5	5	5	5	5	5	5	4	5	5	5	5	5	5	5	5	5	5	5	5	5	5	5	5	5	5
1	1	2	2	5	5	5	5	5	5	5	5	5	5	5	5	5	5	5	5	5	5	5	5	5	5	5	5	5	5	5	5	5	5	5	5	5	5	5	5	5	5	5	5	5	5	5	5
0	2	0	2	5	5	5	5	5	5	5	5	5	5	5	5	5	5	5	5	5	5	5	5	5	5	5	5	5	5	5	5	5	5	5	5	5	5	5	5	5	5	5	5	5	5	5	5
1	1	2	0	5	5	4	5	5	4	5	4	5	4	5	5	5	4	4	5	5	4	5	5	4	4	5	4	5	4	4	4	4	4	5	5	5	5	4	5	5	5	5	5	5	5	4	4
1	2	2	1	5	5	4	5	5	5	5	5	5	5	5	5	5	5	5	4	5	5	5	4	5	5	4	5	5	5	5	4	4	5	5	5	5	5	5	5	5	5	5	5	5	5	5	5
1	2	2	0	5	5	5	5	5	5	5	5	5	5	5	5	5	5	5	5	5	5	5	5	5	5	5	5	5	5	5	5	5	5	5	5	5	5	5	5	5	5	5	5	5	5	5	5
1	2	1	0	5	5	5	5	5	5	5	5	5	5	5	5	5	5	5	5	5	5	5	5	5	5	5	5	5	5	5	5	5	5	5	5	5	5	5	5	5	5	5	5	5	5	5	5
1	0	2	0	5	4	5	4	5	5	4	5	5	5	5	4	4	4	5	5	5	5	5	5	4	5	4	4	4	5	4	3	5	5	5	5	5	5	5	4	5	3	5	4	5	5	5	3
0	2	0	2	3	5	4	5	5	4	5	5	5	5	4	5	5	5	5	5	5	5	5	5	5	5	5	5	5	4	4	4	5	4	5	5	5	4	5	5	5	5	5	4	4	5	5	5
1	1	2	0	5	4	4	5	5	5	4	5	5	4	4	4	5	5	5	4	5	4	5	4	3	4	4	4	4	4	5	5	4	4	4	4	5	5	5	4	4	5	5	5	5	5	5	5
0	2	2	0	5	5	5	5	5	5	5	5	5	5	5	5	5	5	5	5	5	5	5	5	5	5	5	5	5	5	5	5	5	5	5	5	5	5	5	5	5	5	5	5	5	5	5	5
0	0	2	0	5	5	5	5	5	5	5	5	5	5	5	5	5	5	5	5	5	5	5	5	5	5	5	5	5	5	5	5	5	5	5	5	5	5	5	5	5	5	5	5	5	5	5	5
0	1	0	2	5	5	5	5	5	5	5	5	5	5	5	5	5	5	5	4	4	5	5	5	5	5	5	5	5	4	4	4	5	5	5	5	5	5	5	4	4	4	4	4	4	5	5	5
0	0	2	0	5	5	5	5	5	4	4	4	5	5	5	4	5	4	4	4	4	4	4	5	5	5	5	5	5	4	4	4	4	4	5	4	4	4	4	4	4	5	5	5	5	3	4	5
1	2	2	1	5	5	5	5	5	5	5	5	5	5	5	5	5	5	5	5	5	5	5	5	5	5	5	5	5	5	5	5	5	5	5	5	5	5	5	5	5	5	5	5	5	5	5	5
1	2	2	0	5	5	5	5	5	5	5	5	5	5	5	5	5	5	5	5	5	5	5	5	5	5	5	5	5	5	5	5	5	5	5	5	5	5	5	5	5	5	5	5	5	5	5	5
0	0	2	0	5	5	4	3	4	4	4	5	5	5	5	4	5	5	5	4	4	4	5	5	4	4	4	4	4	4	4	4	4	5	4	4	4	4	4	5	5	5	4	4	5	5	5	5
0	2	2	1	4	4	4	4	4	4	4	4	4	4	4	4	4	4	4	4	4	4	4	4	4	4	4	4	4	4	4	4	4	4	4	4	4	4	4	4	4	4	4	4	4	4	4	4
1	2	2	1	4	5	5	4	4	5	5	5	5	4	5	5	5	5	4	5	5	5	4	5	5	5	5	5	4	5	5	5	4	5	5	5	5	4	4	5	4	4	5	5	5	5	5	5
1	2	2	0	5	5	5	5	4	5	4	5	4	4	4	4	5	5	5	5	4	4	5	5	5	5	4	5	5	4	3	3	4	4	5	4	5	4	3	5	5	5	4	4	4	5	5	5
1	0	2	0	5	5	5	5	5	5	5	5	5	5	5	5	5	5	5	5	5	5	5	5	5	5	5	5	5	5	5	5	5	5	5	5	5	5	5	5	5	5	5	5	5	5	5	5
1	2	0	1	5	5	5	5	5	5	5	5	5	5	5	5	5	5	5	5	5	5	5	5	5	5	5	5	5	5	5	5	5	5	5	5	5	5	5	5	5	5	5	5	5	5	5	5
0	1	0	0	5	5	5	5	5	5	5	5	5	5	5	5	5	5	5	5	5	5	5	5	5	5	5	5	5	5	5	5	5	5	5	5	5	5	5	5	5	5	5	5	5	5	5	5
0	2	2	0	5	5	5	5	5	5	5	5	5	5	4	4	4	5	5	5	5	5	5	5	4	4	4	3	4	4	5	5	5	4	5	5	5	5	5	4	4	4	4	4	4	5	5	5
0	2	0	2	5	5	5	5	4	5	5	5	5	4	4	5	5	5	4	5	5	4	5	5	5	4	5	5	5	4	5	5	5	5	5	5	5	4	5	5	5	5	4	5	5	5	5	4
1	2	2	0	5	5	5	5	5	5	5	5	5	5	5	5	5	5	5	5	5	5	5	5	5	5	5	5	5	5	5	5	5	5	5	5	5	5	5	5	5	5	5	5	5	5	5	5
0	2	0	2	5	4	5	4	4	4	4	4	5	5	4	3	5	5	5	3	4	4	5	4	5	5	4	5	5	4	4	5	5	5	4	5	5	5	5	4	5	4	4	5	5	4	4	3
1	2	0	1	5	5	5	5	5	5	5	5	5	5	5	5	5	5	5	5	5	5	5	5	5	5	5	5	5	5	5	5	5	5	5	5	5	5	5	5	5	5	5	5	5	5	5	5
0	2	2	0	5	5	5	5	4	4	4	5	5	4	4	5	5	5	5	4	5	4	5	5	5	4	4	3	4	5	5	3	5	5	4	5	4	5	5	4	4	5	5	5	5	5	5	5
1	1	1	1	5	5	5	5	4	4	5	4	4	5	5	5	5	5	4	5	5	4	5	5	5	4	5	5	4	5	5	5	4	5	5	4	5	5	4	5	5	5	5	5	5	5	5	5
0	1	2	0	5	5	5	5	5	5	5	5	5	5	5	5	5	5	5	5	5	5	5	5	5	5	5	5	5	5	5	5	5	5	5	5	5	5	5	5	5	5	5	5	5	5	5	5
0	2	2	1	5	5	5	5	5	5	5	5	5	5	5	5	5	5	5	5	5	5	5	5	5	5	5	5	5	5	5	5	5	5	5	5	5	5	5	5	5	5	5	5	5	5	5	5
1	2	2	0	5	5	5	5	5	5	5	5	5	5	5	5	5	5	5	5	5	5	5	5	5	5	5	5	5	5	5	5	5	5	5	5	4	4	4	5	5	5	5	5	5	5	5	5
0	2	0	2	5	5	5	5	5	5	5	5	5	5	4	5	5	5	5	5	5	5	5	5	5	5	5	5	5	4	3	5	5	5	3	4	4	4	5	5	5	5	5	5	4	4	4	5
0	2	0	2	5	5	5	4	4	5	5	5	5	5	5	5	5	5	5	5	5	5	5	5	5	5	5	5	5	5	5	5	5	5	5	5	5	5	5	5	5	5	5	5	5	5	5	5
0	2	1	1	5	5	5	3	4	4	4	4	4	5	5	4	5	5	4	4	4	4	4	5	5	5	5	5	5	4	5	5	5	4	3	4	5	5	5	5	5	5	5	5	5	5	5	4
1	1	2	0	5	5	4	5	5	5	5	5	5	5	5	5	4	5	5	5	5	5	5	5	5	5	5	5	5	5	5	5	5	5	5	5	5	5	5	5	5	5	4	5	5	5	5	5
1	2	2	0	5	4	4	5	5	5	3	5	5	4	4	4	5	5	5	4	5	5	4	4	5	5	5	5	5	4	5	5	4	4	4	4	4	5	5	5	5	3	5	3	4	4	5	5
1	2	0	2	4	4	3	4	5	3	4	5	5	5	5	4	4	5	5	5	5	3	4	5	5	5	4	4	5	5	5	4	5	5	5	5	5	5	5	5	5	5	5	5	5	5	5	5
1	2	0	4	5	5	5	4	5	4	4	5	5	5	4	4	4	5	5	4	4	5	5	5	5	5	5	4	3	4	5	5	4	4	3	4	5	5	5	4	5	5	5	4	5	5	4	5
1	0	0	4	5	5	5	5	5	5	5	5	5	5	5	5	5	4	5	5	5	5	5	4	5	4	5	4	4	4	4	5	5	5	5	4	5	4	5	4	4	4	5	5	5	5	4	5
0	2	2	0	5	4	4	4	5	5	5	5	5	4	3	4	5	5	5	5	5	5	4	3	5	5	5	5	5	5	5	5	5	5	5	5	5	5	4	5	5	4	4	4	5	4	4	4
1	1	2	0	4	5	5	4	4	2	4	4	4	4	4	4	4	4	4	4	4	4	4	4	4	4	4	4	3	4	4	4	3	3	4	4	4	4	4	4	4	4	4	4	4	4	4	4
0	2	2	0	5	5	4	4	5	4	4	4	4	5	5	5	5	4	5	5	3	3	5	5	4	5	5	5	4	4	4	4	4	4	4	5	5	5	4	4	4	5	4	3	5	5	5	5
1	0	2	0	5	5	5	5	5	5	5	5	5	5	5	5	5	5	5	5	5	4	5	5	4	5	5	4	5	5	4	5	5	5	5	4	4	5	5	5	5	5	5	5	4	4	5	5
0	0	2	0	5	4	4	4	3	5	4	5	5	5	4	4	4	5	4	4	4	5	4	5	5	5	5	5	4	4	5	4	4	5	5	4	3	5	5	5	5	4	5	3	4	5	5	5
0	1	2	0	3	3	3	4	4	3	4	4	4	4	4	3	4	4	4	4	4	4	3	3	4	4	4	3	3	3	4	4	4	3	3	3	4	4	4	4	4	4	4	4	4	4	4	4
1	1	0	1	5	5	5	5	5	5	5	5	5	5	5	5	5	5	5	5	5	5	5	5	5	5	5	5	5	5	5	5	5	5	5	5	5	5	5	5	5	5	5	5	5	5	5	5
1	1	0	1	5	5	5	5	5	5	5	5	5	5	5	5	5	5	5	5	5	5	5	5	5	5	5	5	5	5	5	5	5	5	5	5	5	5	5	5	5	5	5	5	5	5	5	5
0	2	0	2	5	5	5	5	5	5	5	5	5	5	5	5	5	5	5	5	5	5	5	5	5	5	5	5	5	5	5	5	5	5	5	5	5	5	5	5	5	5	5	5	5	5	5	5
1	0	2	0	5	5	5	5	5	5	5	5	5	5	5	5	5	5	5	5	5	5	5	5	5	5	5	5	5	5	5	5	5	5	5	5	5	5	5	5	5	5	5	5	5	5	5	5
0	2	1	1	5	5	5	5	5	5	5	5	5	5	5	5	5	5	5	5	5	5	5	5	5	5	5	5	5	5	5	5	5	5	5	5	5	5	5	5	5	5	5	5	5	5	5	5
1	2	0	1	5	5	5	5	4	4	5	5	4	5	4	5	5	5	5	4	5	5	5	4	4	4	5	5	4	4	4	5	4	4	5	4	4	4	4	4	4	5	4	4	4	3	4	5
0	0	2	0	3	4	4	4	4	4	3	3	4	3	3	3	4	4	4	3	3	3	4	4	3	3	3	3	3	4	4	4	4	3	3	4	4	5	4	5	5	4	5	4	4	5	4	3
0	2	2	0	4	3	4	3	4	3	3	3	4	3	4	4	4	4	3	3	3	4	3	4	3	3	4	4	3	3	3	4	4	4	4	3	4	4	4	4	4	4	4	4	4	4	4	4
1	1	2	1	4	4	4	4	4	2	3	4	4	4	4	4	4	4	4	4	4	4	3	3	3	3	3	3	3	4	4	4	4	4	4	4	4	4	4	4	4	4	4	4	4	4	4	4
1	2	2	0	4	4	4	4	4	4	4	4	4	4	4	4	4	4	4	4	4	4	4	4	4	4	4	4	4	4	4	4	4	4	4	4	4	4	4	4	4	4	4	4	4	4	4	4
0	1	2	1	5	5	4	4	5	4	4	4	3	4	4	5	5	5	4	5	4	4	4	5	4	3	4	5	5	5	5	5	4	4	5	5	4	5	4	5	5	4	5	4	4	4	5	5
0	2	2	0	3	5	4	5	4	2	3	4	5	5	5	4	4	4	4	5	5	5	4	3	4	5	4	5	3	3	5	4	5	4	5	4	5	4	5	5	5	4	4	5	5	5	5	5
0	0	2	0	5	4	5	5	5	5	5	5	5	5	4	5	5	5	4	5	5	5	5	4	5	4	5	4	5	5	5	5	5	5	4	5	5	4	3	5	5	4	5	5	4	5	4	5
0	2	0	2	5	5	5	5	5	5	5	5	5	5	5	5	5	5	5	5	5	5	5	5	5	5	5	5	5	5	5	5	5	5	5	5	5	5	5	5	5	5	5	5	5	5	5	5
1	2	1	1	5	5	5	4	4	4	5	5	5	5	5	4	5	5	4	4	5	4	5	5	5	4	5	5	5	5	5	5	4	5	5	4	5	5	5	5	5	5	4	5	5	5	5	4
1	1	1	1	4	4	4	5	5	5	4	4	5	5	5	5	4	4	5	5	5	5	5	5	5	4	5	5	5	4	4	5	5	5	5	5	5	5	4	5	5	4	4	5	5	5	5	4
1	1	0	1	3	3	3	3	3	3	3	3	3	3	3	3	3	3	4	4	4	4	4	4	4	4	4	4	4	4	4	4	4	4	4	4	4	4	4	4	4	4	4	4	4	4	4	4
0	2	2	0	5	5	5	4	4	4	3	3	3	5	5	4	4	4	3	4	4	4	4	4	4	4	3	4	5	5	4	3	5	5	4	3	4	4	4	5	5	5	5	5	5	5	5	5
1	2	2	2	5	5	5	5	5	5	5	5	5	5	5	5	5	5	5	5	5	5	5	5	5	5	5	5	5	5	5	5	5	5	5	5	5	3	5	5	5	5	5	5	5	5	5	5
1	1	1	3	5	5	5	5	5	5	5	5	5	5	5	5	5	5	5	5	5	5	5	5	5	5	5	5	5	5	5	5	5	5	5	5	5	3	5	5	5	5	5	5	5	5	5	5
1	0	2	0	5	5	5	5	5	5	5	5	5	5	5	5	5	5	5	5	5	5	5	5	5	5	5	5	5	5	5	5	5	5	5	5	5	1	5	5	5	5	5	5	5	5	5	5
1	2	1	2	5	5	5	5	5	5	5	5	5	5	5	5	5	5	5	5	5	5	5	5	5	5	5	5	5	5	5	5	5	5	5	5	5	3	5	5	5	5	5	5	5	5	5	5
0	2	2	2	5	5	5	5	5	4	5	5	5	5	5	5	5	5	5	5	5	5	5	5	5	5	5	5	5	5	5	5	5	5	5	5	5	1	5	5	5	5	5	5	5	5	5	5
1	1	0	1	5	5	5	5	5	5	5	5	5	5	5	5	5	5	5	5	5	5	5	5	5	5	5	5	5	5	5	5	5	5	5	5	1	2	3	5	5	5	5	5	5	5	5	5
0	0	1	1	5	5	5	5	5	5	5	5	5	5	5	5	5	5	5	5	5	5	5	5	5	5	5	5	5	5	5	5	5	5	5	5	5	2	5	5	5	5	5	5	5	5	5	5
0	1	2	0	5	5	5	5	5	5	5	5	5	5	5	5	5	5	5	5	5	5	5	5	5	5	5	5	5	5	5	5	5	5	5	5	5	3	5	5	5	5	5	5	5	5	5	5
0	2	2	0	5	5	5	5	5	5	5	5	5	5	5	5	5	5	5	5	5	5	1	3	3	2	2	3	1	4	5	1	4	3	2	1	5	3	1	1	5	2	3	4	5	1	4	2
0	2	1	1	4	4	3	4	3	5	4	5	4	3	3	4	4	4	4	4	4	3	4	4	3	4	4	4	4	4	4	3	3	4	4	4	4	4	4	4	4	4	4	4	3	4	4	4
0	1	0	2	4	4	4	4	4	4	4	5	4	3	3	4	4	3	4	3	3	4	3	3	3	3	3	3	3	4	4	4	3	3	3	3	4	4	3	3	3	3	3	3	4	3	3	3
0	1	0	2	4	4	4	4	4	4	4	5	4	3	3	4	4	3	4	3	3	4	4	4	3	4	3	3	4	4	4	4	3	3	4	4	4	4	4	4	4	4	3	4	4	3	3	3
0	2	2	1	3	4	5	4	4	4	4	4	3	3	3	3	3	3	4	4	3	3	3	3	3	3	3	3	3	4	4	4	3	3	3	3	4	4	3	3	3	3	3	3	4	3	3	3
1	1	2	0	3	4	4	4	4	4	4	4	4	4	4	4	4	4	3	3	3	3	3	3	3	3	3	3	3	4	4	4	3	3	3	3	4	3	3	4	3	3	4	4	4	3	4	3
1	2	1	1	4	3	3	3	3	3	4	4	3	3	3	3	3	3	3	3	4	3	3	3	3	3	4	3	3	3	3	3	3	3	3	3	3	3	3	3	3	4	4	3	3	3	3	4
0	2	2	2	4	4	5	5	4	4	4	4	4	4	4	4	4	4	4	4	4	4	3	3	3	3	3	3	3	4	3	3	3	4	3	4	4	4	4	4	4	4	4	3	3	3	3	3
1	2	1	2	4	4	4	4	3	3	3	3	3	3	3	3	4	4	4	4	3	3	4	3	3	3	4	4	4	4	4	4	4	4	4	4	4	4	4	3	3	3	3	4	4	4	4	4
0	2	0	4	3	3	3	4	4	4	5	4	4	4	4	5	4	4	4	4	4	4	4	4	4	4	4	3	3	3	3	3	4	4	4	3	3	4	4	4	3	4	4	4	5	5	5	5
0	1	2	1	3	4	3	3	3	3	4	3	3	3	3	3	3	3	3	4	3	3	3	3	3	3	4	4	4	4	3	3	4	3	4	4	3	3	3	4	4	4	4	4	3	3	3	3
1	2	0	2	4	4	4	4	3	4	4	4	4	4	4	4	3	4	4	3	3	3	4	3	4	4	5	4	4	4	4	4	4	5	4	4	3	3	3	3	3	3	3	3	4	3	4	4
0	1	2	0	4	4	4	4	4	3	5	4	4	4	4	4	4	4	3	4	4	4	4	4	4	4	5	4	4	4	3	3	3	3	3	3	3	4	5	3	3	3	3	3	3	3	3	4
0	2	1	2	4	4	4	4	3	5	4	5	4	4	4	4	4	4	4	3	4	4	4	3	3	3	3	3	4	4	4	3	4	3	4	3	4	5	4	4	4	4	4	5	4	4	4	4
1	1	0	1	3	3	3	3	3	3	3	3	3	3	3	3	3	3	3	3	3	3	3	3	3	3	3	3	3	3	3	3	3	3	3	3	3	3	3	3	3	3	3	3	3	3	3	3
0	1	2	0	4	4	4	4	4	3	4	4	4	4	3	4	4	4	5	3	3	3	3	3	4	3	3	4	3	3	4	3	4	3	4	4	4	4	4	4	4	4	3	4	3	5	4	4
1	2	2	1	4	4	4	4	4	4	4	4	3	3	3	4	4	4	4	4	3	3	3	3	3	3	3	3	3	3	3	3	3	3	3	3	3	3	3	4	4	4	4	4	3	4	3	4
1	1	1	1	3	3	3	3	3	3	3	3	3	3	4	5	4	5	4	4	4	4	3	3	3	3	3	3	3	3	3	3	3	4	4	4	3	3	3	4	4	4	4	4	4	3	3	3
0	0	2	0	4	4	4	4	4	4	3	4	4	4	3	4	4	3	4	4	3	4	4	3	3	4	4	4	4	4	4	4	4	4	4	4	4	4	4	4	4	3	4	3	3	3	4	4
1	2	1	1	4	4	4	4	4	4	4	4	4	4	4	4	4	4	4	4	4	4	4	4	4	4	4	4	4	4	4	4	3	4	4	4	4	3	3	4	4	4	4	4	4	4	4	4
0	1	0	2	4	4	4	4	4	4	4	4	4	4	3	4	4	4	4	4	4	4	4	3	3	4	4	4	4	3	3	4	3	4	4	4	4	3	3	4	4	4	4	4	4	4	4	4
1	2	0	1	3	3	3	3	3	3	4	4	4	4	4	5	3	4	4	4	3	3	3	3	3	3	3	3	3	3	3	3	4	4	4	4	4	4	4	4	4	4	4	4	4	4	4	4
0	2	2	1	4	4	4	4	4	4	3	3	3	4	3	3	3	3	3	4	3	3	3	3	3	3	3	4	3	3	3	3	4	3	3	3	3	3	3	4	4	4	4	4	4	4	4	4
0	2	1	2	4	4	3	4	4	3	3	3	4	3	4	3	4	4	4	4	4	4	3	3	3	4	3	3	3	3	3	3	3	3	3	3	3	4	4	4	4	3	4	4	4	3	3	3
0	2	1	1	4	3	3	3	3	3	3	4	3	3	3	3	3	3	3	3	3	3	3	3	3	3	3	3	3	3	3	3	3	3	3	3	3	3	3	4	5	4	4	3	3	3	3	3
0	1	1	1	4	3	3	3	3	3	3	3	3	3	3	3	3	3	3	3	3	3	3	3	3	3	3	3	3	4	4	4	4	4	4	4	4	4	4	4	4	4	4	4	4	4	5	4
1	2	2	1	3	3	3	3	3	3	3	3	3	3	3	4	4	4	4	3	3	3	3	3	3	3	4	4	4	4	4	4	4	4	4	4	4	4	4	4	4	4	4	4	4	4	4	4
0	1	2	1	3	3	3	3	3	3	3	3	3	3	3	3	3	3	3	3	3	3	3	3	3	3	3	3	3	3	3	3	3	3	3	3	3	3	3	3	3	3	3	3	3	3	3	3
0	2	0	1	3	3	3	3	3	3	4	4	4	4	4	3	3	3	3	3	3	3	3	3	3	3	3	3	3	3	3	3	3	3	3	3	3	3	3	3	3	3	3	3	3	3	3	3
0	2	2	1	4	4	4	4	4	4	3	3	3	3	3	3	3	3	3	4	4	4	3	3	3	3	4	4	4	3	3	3	3	3	3	3	3	3	3	3	3	3	3	3	3	3	3	3
0	2	1	0	3	3	3	3	3	3	4	4	4	4	4	3	3	3	3	3	3	3	3	3	3	3	4	4	4	3	3	3	3	4	4	4	3	3	3	4	4	4	4	3	3	3	3	3
0	2	1	1	3	3	3	3	3	3	4	4	4	4	4	3	3	3	3	3	3	3	4	4	4	4	3	3	3	3	3	3	3	3	3	3	3	3	3	4	4	4	4	4	4	4	4	4
0	2	2	1	4	4	4	4	4	4	4	4	4	4	4	4	4	4	4	4	4	4	4	4	4	4	4	4	4	4	4	4	4	4	4	4	4	4	4	4	4	4	4	4	4	4	4	4
1	2	1	2	3	3	4	4	4	2	3	3	3	3	3	3	3	3	3	3	3	3	3	3	3	3	3	3	3	4	4	4	3	3	3	3	4	4	4	4	4	4	4	4	4	4	4	4
1	2	2	1	4	4	4	4	4	4	3	4	4	3	3	3	3	3	3	3	3	3	3	3	3	3	3	3	3	3	3	3	3	3	3	3	3	3	3	3	3	3	3	3	3	3	3	3
0	2	2	2	3	3	4	4	4	5	4	4	4	5	4	3	3	3	3	4	4	4	4	4	4	4	4	4	4	4	4	4	4	4	4	4	4	4	4	4	4	4	4	4	4	4	4	4
0	2	0	2	4	4	3	3	3	3	3	3	3	3	3	3	3	3	3	3	3	3	3	3	3	3	4	4	3	3	3	3	3	4	4	4	3	3	3	3	3	3	4	4	4	4	4	4
0	2	1	1	3	3	3	3	3	3	3	3	3	3	3	3	3	3	3	3	3	3	4	4	4	3	3	3	3	3	3	3	3	3	3	3	3	3	3	3	3	3	3	3	4	3	3	4
0	1	2	0	4	3	3	3	3	3	3	3	4	4	4	3	3	3	3	3	3	3	3	3	3	3	3	3	3	3	3	3	3	4	4	4	4	4	4	3	3	3	3	3	3	3	3	3
1	2	0	1	4	4	4	3	3	3	3	3	3	3	3	3	4	4	4	3	3	3	3	3	3	3	3	3	3	3	3	3	3	3	3	3	3	3	3	4	4	4	4	3	3	3	3	3
0	1	2	1	4	4	3	3	3	4	4	4	4	4	4	3	3	3	3	3	3	3	3	3	3	3	3	3	3	3	3	3	3	3	3	3	4	4	4	3	3	3	3	3	3	3	3	3
1	2	1	1	3	3	3	3	4	3	3	4	4	4	4	3	3	3	3	3	3	3	3	3	3	3	3	3	3	3	3	3	2	3	3	3	3	3	3	3	3	3	3	4	4	4	4	4
0	2	2	2	4	3	3	3	3	3	3	4	4	3	4	3	3	3	3	3	3	4	3	3	3	3	3	3	3	3	3	3	3	3	4	4	3	3	3	3	3	3	3	3	3	3	3	3
0	2	0	1	3	4	4	4	4	4	5	4	4	4	4	4	4	4	4	4	4	4	4	5	5	5	5	5	5	4	4	4	4	4	4	4	4	4	4	4	4	4	5	5	5	5	5	5
1	2	1	1	4	4	3	3	3	3	3	3	3	3	3	3	3	3	3	3	3	3	3	3	3	3	3	3	3	3	3	3	3	3	3	3	3	3	3	3	3	4	3	3	3	3	3	3
1	1	2	0	4	3	3	3	3	3	4	4	3	3	3	3	3	3	3	3	3	3	3	3	3	3	3	3	3	3	3	3	3	3	3	3	3	3	3	3	3	3	3	4	3	3	3	3
0	1	2	0	3	3	3	3	3	3	3	3	3	3	3	3	3	3	3	3	3	3	2	3	3	3	3	3	3	3	3	3	3	3	3	3	3	3	3	4	4	4	4	3	3	3	3	3
1	1	2	0	3	3	3	3	3	3	4	4	3	3	4	3	4	3	3	3	3	3	3	3	3	3	3	3	3	3	3	3	3	3	3	3	4	4	3	3	3	3	3	3	3	3	3	3
1	2	1	2	4	4	4	4	4	5	4	4	4	5	4	4	3	4	4	3	4	4	4	4	4	5	4	4	4	3	4	3	4	4	3	4	4	3	4	4	4	4	4	5	4	4	4	3
1	1	2	0	3	3	3	4	4	4	4	4	5	4	4	4	4	5	4	4	4	4	4	4	4	4	4	4	3	4	4	4	4	3	4	4	4	4	3	3	4	4	4	4	4	4	4	4
0	2	0	1	3	4	4	3	3	4	4	4	4	4	3	4	4	4	5	4	3	3	3	3	3	4	4	4	3	3	3	3	3	4	5	4	4	4	4	4	4	4	4	4	4	5	5	4
0	2	1	2	3	3	3	3	3	4	4	3	4	5	4	4	4	4	5	4	4	3	3	3	3	3	3	3	4	3	3	3	3	4	4	4	4	4	4	4	4	4	4	4	4	4	5	4
0	2	2	0	4	4	4	4	5	4	3	4	3	4	3	4	4	3	4	4	5	4	4	4	4	4	3	3	4	4	3	3	4	4	3	5	3	3	4	4	3	5	4	3	4	4	4	4
1	2	2	1	4	4	4	4	4	3	4	4	4	4	4	3	3	3	3	3	4	5	4	4	4	4	5	5	5	4	4	4	5	3	4	4	3	4	4	4	4	4	4	4	4	4	4	5
0	1	2	0	4	4	4	4	4	5	4	4	3	3	3	3	3	3	3	3	4	4	3	3	3	4	3	4	4	5	4	4	3	3	4	4	4	4	4	3	5	4	4	4	3	3	3	3
1	0	2	0	4	4	4	3	3	5	4	3	3	3	4	4	4	4	4	3	4	5	3	4	4	5	3	4	4	4	4	4	4	3	4	3	5	4	4	4	4	4	4	3	4	4	4	5
0	2	2	0	4	4	4	4	4	4	3	3	3	3	3	3	3	3	3	4	4	4	3	3	3	3	4	4	4	3	3	3	3	4	4	4	3	3	3	3	3	3	3	4	4	4	4	4
0	2	2	1	4	4	4	4	4	4	3	3	3	3	3	3	3	3	3	4	4	4	3	3	3	3	4	4	4	4	4	4	4	3	3	3	4	4	4	4	4	4	4	3	3	3	3	3
0	2	1	2	3	3	3	3	3	3	2	2	2	2	2	3	3	3	3	3	3	3	4	4	4	4	4	4	4	3	3	3	3	4	4	4	3	3	3	4	4	4	4	3	3	3	3	3
0	2	1	2	3	3	3	3	3	3	4	4	4	4	4	3	3	3	3	3	3	3	3	3	3	3	4	4	4	3	3	3	3	4	4	4	3	3	3	4	4	4	4	3	3	3	3	3
0	2	1	1	3	3	3	3	3	3	3	2	3	3	3	4	4	4	4	3	3	3	3	3	3	3	3	3	3	4	4	4	4	2	2	2	4	4	4	4	4	4	4	3	3	3	3	3
0	2	0	1	5	5	5	5	5	5	4	4	4	4	4	5	5	5	5	4	4	4	4	4	4	4	4	4	4	5	5	5	5	4	4	4	5	5	5	5	5	5	5	5	5	5	5	5
0	0	2	0	4	4	4	4	4	4	4	4	4	4	4	3	3	3	3	4	4	4	3	3	3	3	4	4	4	4	4	4	4	3	3	3	4	4	4	4	4	4	4	4	4	4	4	4
0	2	2	0	5	5	5	5	5	5	4	4	4	4	4	4	4	4	4	5	5	5	4	4	4	4	5	5	5	4	4	4	4	5	5	5	5	5	5	5	5	5	5	4	4	4	4	4
0	2	1	2	4	4	4	4	4	4	5	5	5	5	5	3	3	3	3	4	4	4	5	5	5	5	5	5	5	4	4	4	4	4	4	4	4	4	4	5	5	5	5	5	5	5	5	5
1	2	0	2	5	5	5	5	5	5	4	4	4	4	4	4	4	4	4	4	4	4	4	4	4	4	5	5	5	4	4	4	4	4	4	4	5	5	5	5	5	5	5	5	5	5	5	5
1	2	0	2	4	4	4	4	4	4	5	5	5	5	5	5	5	5	5	5	5	5	4	4	4	4	4	4	4	5	5	5	5	4	4	4	5	5	5	5	5	5	5	4	4	4	4	4
0	2	2	0	4	4	4	4	4	4	3	3	3	3	3	4	4	4	4	4	4	4	4	4	4	4	4	4	4	3	3	3	3	4	4	4	4	4	4	5	5	5	5	5	5	5	5	5
0	2	2	0	4	4	4	4	4	4	5	5	5	5	5	5	5	5	5	5	5	5	4	4	4	4	3	3	3	3	3	3	3	4	4	4	3	3	3	4	4	4	4	4	4	4	4	4
0	2	0	1	4	4	4	4	4	4	4	4	4	4	4	5	5	5	5	4	4	4	4	4	4	4	4	4	4	3	3	3	3	4	4	4	4	4	4	4	4	4	4	5	5	5	5	5
0	2	2	1	4	4	4	4	4	4	4	4	4	4	4	4	4	4	4	4	4	4	5	5	5	5	5	5	5	5	5	5	5	5	5	5	5	5	5	5	5	5	5	5	5	5	5	5
1	1	0	1	3	3	3	3	3	3	3	3	3	3	3	3	3	3	3	3	3	3	3	3	3	3	3	3	3	3	3	3	3	3	3	3	3	3	3	3	3	3	3	3	3	3	3	3
1	1	0	1	3	3	3	3	3	3	3	3	3	3	3	3	3	3	3	3	3	3	3	3	3	3	4	4	4	4	4	4	4	4	4	4	4	4	4	4	4	4	4	4	4	4	4	4
0	1	1	1	3	3	3	3	3	3	3	3	3	3	3	3	3	3	3	3	3	3	3	3	3	3	3	3	3	3	3	3	3	3	3	3	3	3	3	3	3	3	3	3	3	3	3	3
1	0	0	4	4	4	4	4	4	4	4	4	3	4	4	3	3	3	3	4	4	4	4	4	4	4	4	4	4	3	3	4	4	3	3	3	3	3	3	4	4	4	4	4	4	4	4	4
0	2	2	0	3	3	4	4	4	4	3	3	3	3	3	4	4	4	4	4	3	4	4	4	4	4	3	4	4	4	4	4	4	4	4	4	4	4	4	4	4	4	4	3	3	4	3	4
0	2	1	1	3	3	3	4	4	4	4	4	4	4	4	3	3	4	4	4	4	4	3	3	3	4	4	4	4	4	4	4	4	3	3	3	4	4	4	3	3	4	4	4	3	4	3	4
1	0	2	0	4	4	4	4	4	4	4	4	4	4	4	4	4	4	4	4	4	4	4	4	4	4	3	4	4	4	4	4	4	4	4	4	4	4	4	4	4	4	4	4	4	4	4	4
0	2	0	2	3	3	3	3	3	3	4	4	4	4	4	4	4	4	4	3	3	3	4	4	4	4	3	3	3	4	4	4	4	4	4	4	4	4	4	4	4	4	4	4	4	4	4	4
1	2	2	0	3	3	4	4	4	4	3	3	4	3	4	3	4	3	4	4	3	4	3	4	4	4	4	4	4	3	3	3	3	4	4	4	4	4	4	3	3	3	3	4	4	4	4	4
1	2	0	1	3	3	4	4	4	4	4	4	4	4	4	4	4	4	4	4	4	4	4	4	4	4	4	4	4	4	4	4	4	4	4	4	3	3	3	4	4	4	4	4	4	4	4	4
0	0	2	0	4	4	4	4	4	4	4	4	4	4	4	3	3	3	3	4	4	4	3	3	3	3	4	4	4	4	4	4	4	4	4	4	4	4	4	4	4	4	4	4	4	3	4	3
1	1	0	1	3	3	3	3	3	3	3	3	3	3	3	3	3	3	3	3	3	3	3	3	3	3	3	3	3	4	4	4	4	3	3	3	3	3	3	3	3	3	3	3	3	3	3	3
0	1	0	1	3	3	3	3	3	3	3	3	3	3	3	3	3	3	3	3	3	3	4	4	4	4	3	3	3	3	3	3	3	3	3	3	3	3	3	4	4	4	4	3	3	3	3	3
0	1	0	1	3	3	3	3	3	3	3	3	3	3	3	3	3	3	3	3	3	3	3	3	3	3	3	3	3	3	3	3	3	3	3	3	3	3	3	3	3	3	3	3	3	3	3	3
0	1	0	1	3	3	3	3	3	3	4	4	4	4	4	3	3	3	3	3	3	3	3	3	3	3	3	3	3	3	3	3	3	3	3	3	3	3	3	3	3	3	3	3	3	3	3	3
1	1	0	1	3	3	3	3	3	3	3	3	3	3	3	3	3	3	3	3	3	3	3	3	3	3	3	3	3	3	3	3	3	3	3	3	3	3	3	3	3	3	3	3	3	3	3	3
1	2	2	0	3	3	3	3	3	3	3	3	3	3	3	3	3	3	3	3	3	3	3	3	3	3	3	3	3	3	3	3	3	3	3	3	3	3	3	3	3	3	3	3	3	3	3	3
1	2	1	1	3	4	3	3	4	4	4	4	4	4	4	4	4	4	4	3	3	3	3	3	3	3	4	4	4	4	4	4	4	4	4	4	4	4	4	4	4	4	4	4	4	4	4	4
1	1	0	4	4	4	3	3	3	3	4	4	4	4	4	4	4	4	4	3	4	4	4	4	4	4	4	4	4	4	4	4	4	4	4	4	4	3	3	4	4	4	4	3	3	3	3	3
0	0	2	0	4	4	4	4	4	4	3	3	4	4	4	4	4	4	4	4	4	4	3	3	3	4	4	4	4	3	3	3	3	4	4	4	4	4	4	3	3	4	4	4	4	4	4	4
0	2	0	1	4	4	4	4	4	4	4	4	4	4	4	4	4	4	4	4	4	4	4	4	4	4	4	4	4	4	4	4	4	4	4	4	4	4	4	4	4	4	4	4	4	4	4	4
0	1	2	1	3	4	3	3	3	3	3	3	3	3	3	3	3	4	4	4	4	4	4	4	4	4	4	4	4	4	4	4	4	4	4	4	4	4	4	4	4	4	4	4	4	4	4	4
1	2	0	1	3	4	3	4	4	4	4	4	4	4	4	3	3	3	3	3	3	3	3	3	3	3	3	3	3	3	3	3	3	3	3	3	3	3	3	3	3	3	3	3	3	3	3	3
1	1	0	4	3	3	3	3	3	3	3	3	3	3	3	3	3	3	3	3	3	3	3	3	3	3	3	3	3	3	3	3	3	3	3	3	3	3	3	3	3	3	3	3	3	3	3	3
0	2	0	1	3	4	4	4	4	4	3	3	3	3	3	3	3	3	3	3	3	3	3	3	3	3	3	3	3	3	3	3	3	3	3	3	3	3	3	3	3	3	3	3	3	3	3	3
0	1	1	1	3	3	3	3	3	3	3	3	3	3	3	3	3	3	3	3	3	3	3	3	3	3	3	3	3	3	3	3	3	3	3	3	4	4	4	3	3	3	3	3	3	3	3	3
0	1	1	1	3	3	3	3	3	3	3	3	3	3	3	3	3	3	3	3	3	3	3	3	3	3	4	4	4	3	3	3	3	4	4	4	3	3	3	3	3	3	3	3	3	3	3	3
1	2	2	0	4	4	4	4	4	4	3	3	3	3	3	4	4	4	4	3	3	3	3	3	3	3	4	4	4	3	3	3	3	4	4	4	3	3	3	4	4	4	4	5	5	5	5	5
